# Supplementary material for: 2-Amino-4,6-dimethyl­pyrimidin-1-ium chloride
Source: Acta Crystallogr Sect E Struct Rep Online. 2012 Nov 17;68(Pt 12):o3372. doi: 10.1107/S1600536812046569 (PMC3588968; doi:10.1107/S1600536812046569)
Supplement: Supplementary file 1 [file e-68-o3372-sup1.cif]

##############################################################################
#                                                                            #
# This CIF contains the data in a paper accepted for publication in          #
# Acta Crystallographica Section E. It conforms to the requirements of       #
# Notes for Authors for Acta Crystallographica Section E, and has been       #
# peer reviewed under the auspices of the IUCr Commission on Journals.       #
#                                                                            #
# Full details of the Crystallographic Information File format               #
# are given in the paper "The Crystallographic Information File (CIF):       #
# a New Standard Archive File for Crystallography" by S. R. Hall, F. H.      #
# Allen and I. D. Brown [Acta Cryst. (1991), A47, 655-685].                  #
#                                                                            #
# The current version of the core CIF dictionary is obtainable from          #
# ftp://ftp.iucr.org/pub/cif_core.dic.                                       #
#                                                                            #
# Software is freely available for graphical display of the structure(s)     #
# in this CIF. For information consult the CIF software page                 #
# http://www.iucr.org/resources/cif/software.                                #
#                                                                            #
# This file may be used for bona fide research purposes within the           #
# scientific community so long as proper attribution is given to the journal # 
# article from which it was obtained.                                        #
#                                                                            #
##############################################################################
data_I
_audit_creation_method     SHELXL-97
_chemical_name_systematic
;
2-Amino-4,6-dimethylpyrimidin-1-ium chloride
;
_chemical_name_common     ?
_chemical_formula_moiety     'C6 H10 N3 +, Cl -'
_chemical_formula_sum     'C6 H10 Cl N3'
_chemical_formula_iupac     'C6 H10 N3 +, Cl -'
_chemical_formula_weight     159.62
_chemical_melting_point     ?
_symmetry_cell_setting     monoclinic
_symmetry_space_group_name_H-M     'C 2/c'
_symmetry_space_group_name_hall     '-C 2yc'
loop_
    _symmetry_equiv_pos_as_xyz
    'x, y, z'
    '-x, y, -z+1/2'
    'x+1/2, y+1/2, z'
    '-x+1/2, y+1/2, -z+1/2'
    '-x, -y, -z'
    'x, -y, z-1/2'
    '-x+1/2, -y+1/2, -z'
    'x+1/2, -y+1/2, z-1/2'
_cell_length_a     16.372(4)
_cell_length_b     8.795(2)
_cell_length_c     12.007(3)
_cell_angle_alpha     90.00
_cell_angle_beta     108.133(5)
_cell_angle_gamma     90.00
_cell_volume     1642.9(8)
_cell_formula_units_Z     8
_cell_measurement_reflns_used     1118
_cell_measurement_theta_min     2.66
_cell_measurement_theta_max     22.87
_cell_measurement_temperature     273(2)
_exptl_crystal_description     block
_exptl_crystal_colour     yellow
_exptl_crystal_size_max     0.4
_exptl_crystal_size_mid     0.4
_exptl_crystal_size_min     0.3
_exptl_crystal_density_diffrn     1.291
_exptl_crystal_density_meas     ?
_exptl_crystal_density_method     'not measured'
_exptl_crystal_F_000     672
_exptl_absorpt_coefficient_mu     0.395
_exptl_absorpt_correction_type     multi-scan
_exptl_absorpt_process_details     '(SADABS; Bruker, 2000)'
_exptl_absorpt_correction_T_min     0.8692
_exptl_absorpt_correction_T_max     0.9820
_exptl_special_details     ?
_diffrn_ambient_temperature     273(2)
_diffrn_radiation_type     MoK\a
_diffrn_radiation_wavelength     0.71073
_diffrn_radiation_source     'fine-focus sealed tube'
_diffrn_radiation_monochromator     graphite
_diffrn_measurement_device_type     'Bruker APEXII CCD area-detector'
_diffrn_measurement_method     'phi and omega scans'
_diffrn_detector_area_resol_mean     ?
_diffrn_reflns_number     5044
_diffrn_reflns_av_R_equivalents     0.0458
_diffrn_reflns_av_sigmaI/netI     0.0503
_diffrn_reflns_theta_min     2.62
_diffrn_reflns_theta_max     26.00
_diffrn_reflns_theta_full     26.00
_diffrn_measured_fraction_theta_max     1.000
_diffrn_measured_fraction_theta_full     1.000
_diffrn_reflns_limit_h_min     -19
_diffrn_reflns_limit_h_max     20
_diffrn_reflns_limit_k_min     -10
_diffrn_reflns_limit_k_max     10
_diffrn_reflns_limit_l_min     -14
_diffrn_reflns_limit_l_max     11
_diffrn_standards_number     ?
_diffrn_standards_interval_count     ?
_diffrn_standards_interval_time     ?
_diffrn_standards_decay_%     ?
_refine_special_details
;
Refinement of <i>F</i>^2^ against ALL reflections. The weighted <i>R</i>-factor
<i>wR</i> and goodness of fit <i>S</i> are based on <i>F</i>^2^, conventional
<i>R</i>-factors <i>R</i> are based on <i>F</i>, with <i>F</i> set to zero for
negative <i>F</i>^2^. The threshold expression of <i>F</i>^2^ >
\s(<i>F</i>^2^) is used only for calculating <i>R</i>-factors(gt) <i>etc</i>.
and is not relevant to the choice of reflections for refinement.
<i>R</i>-factors based on <i>F</i>^2^ are statistically about twice as large
as those based on <i>F</i>, and <i>R</i>- factors based on ALL data will be
even larger.
;
_reflns_number_total     1620
_reflns_number_gt     1008
_reflns_threshold_expression     I>2sigma(I)
_refine_ls_structure_factor_coef     Fsqd
_refine_ls_matrix_type     full
_refine_ls_R_factor_all     0.0661
_refine_ls_R_factor_gt     0.0386
_refine_ls_wR_factor_gt     0.0966
_refine_ls_wR_factor_ref     0.1051
_refine_ls_goodness_of_fit_ref     0.898
_refine_ls_restrained_S_all     0.898
_refine_ls_number_reflns     1620
_refine_ls_number_parameters     93
_refine_ls_number_restraints     0
_refine_ls_hydrogen_treatment     constr
_refine_ls_weighting_scheme     calc
_refine_ls_weighting_details
         'calc w=1/[\s^2^(Fo^2^)+(0.0545P)^2^+0.0000P] where P=(Fo^2^+2Fc^2^)/3'
_atom_sites_solution_hydrogens     geom
_atom_sites_solution_primary     direct
_atom_sites_solution_secondary     difmap
_refine_ls_shift/su_max     0.000
_refine_ls_shift/su_mean     0.000
_refine_diff_density_max     0.183
_refine_diff_density_min     -0.169
_refine_ls_extinction_method     none
_refine_ls_extinction_coef     ?
loop_
    _atom_type_symbol
    _atom_type_description
    _atom_type_scat_dispersion_real
    _atom_type_scat_dispersion_imag
    _atom_type_scat_source
    'C' 'C' 0.0033 0.0016
                         'International Tables Vol C Tables 4.2.6.8 and 6.1.1.4'
    'H' 'H' 0.0000 0.0000
                         'International Tables Vol C Tables 4.2.6.8 and 6.1.1.4'
    'N' 'N' 0.0061 0.0033
                         'International Tables Vol C Tables 4.2.6.8 and 6.1.1.4'
    'Cl' 'Cl' 0.1484 0.1585
                         'International Tables Vol C Tables 4.2.6.8 and 6.1.1.4'
_computing_data_collection     'APEX2 (Bruker, 2010)'
_computing_cell_refinement     'SAINT (Bruker, 2010)'
_computing_data_reduction     'SAINT (Bruker, 2010)'
_computing_structure_solution     'SHELXS97 (Sheldrick, 2008)'
_computing_structure_refinement     'SHELXL97 (Sheldrick, 2008)'
_computing_molecular_graphics     'DIAMOND (Brandenburg, 2010)'
_computing_publication_material     'SHELXL97 (Sheldrick, 2008)'
loop_
    _atom_site_type_symbol
    _atom_site_label
    _atom_site_fract_x
    _atom_site_fract_y
    _atom_site_fract_z
    _atom_site_U_iso_or_equiv
    _atom_site_adp_type
    _atom_site_calc_flag
    _atom_site_refinement_flags
    _atom_site_occupancy
    _atom_site_symmetry_multiplicity
    _atom_site_disorder_assembly
    _atom_site_disorder_group
    Cl Cl 0.06044(4) 0.20186(8) 0.63062(5) 0.0635(3) Uani d . 1 1 . .
    C C1 0.19281(13) 0.0360(3) 0.9384(2) 0.0456(6) Uani d . 1 1 . .
    C C2 0.28190(14) 0.1835(2) 0.8578(2) 0.0476(6) Uani d . 1 1 . .
    C C3 0.35098(14) 0.1274(3) 0.9429(2) 0.0524(6) Uani d . 1 1 . .
    H H3A 0.4063 0.1584 0.9477 0.063 Uiso calc R 1 1 . .
    C C4 0.33775(13) 0.0227(3) 1.0228(2) 0.0490(6) Uani d . 1 1 . .
    C C5 0.28542(16) 0.2952(3) 0.7666(2) 0.0639(7) Uani d . 1 1 . .
    H H5A 0.2522 0.3834 0.7718 0.096 Uiso calc R 1 1 . .
    H H5B 0.2623 0.2499 0.6905 0.096 Uiso calc R 1 1 . .
    H H5C 0.3440 0.3244 0.7785 0.096 Uiso calc R 1 1 . .
    C C6 0.41211(15) -0.0414(3) 1.1175(2) 0.0682(8) Uani d . 1 1 . .
    H H6A 0.3997 -0.0390 1.1906 0.102 Uiso calc R 1 1 . .
    H H6B 0.4625 0.0183 1.1242 0.102 Uiso calc R 1 1 . .
    H H6C 0.4219 -0.1445 1.0987 0.102 Uiso calc R 1 1 . .
    N N1 0.11391(11) -0.0037(2) 0.93458(18) 0.0598(6) Uani d . 1 1 . .
    H H1A 0.1063 -0.0665 0.9853 0.072 Uiso calc R 1 1 . .
    H H1B 0.0703 0.0334 0.8814 0.072 Uiso calc R 1 1 . .
    N N2 0.20317(11) 0.1349(2) 0.85719(15) 0.0470(5) Uani d . 1 1 . .
    H H2N 0.1585 0.1678 0.8037 0.056 Uiso calc R 1 1 . .
    N N3 0.25965(11) -0.0223(2) 1.02128(16) 0.0480(5) Uani d . 1 1 . .
loop_
    _atom_site_aniso_label
    _atom_site_aniso_U_11
    _atom_site_aniso_U_22
    _atom_site_aniso_U_33
    _atom_site_aniso_U_12
    _atom_site_aniso_U_13
    _atom_site_aniso_U_23
    Cl 0.0469(4) 0.0883(5) 0.0535(4) 0.0071(3) 0.0131(3) 0.0016(3)
    C1 0.0433(12) 0.0489(13) 0.0451(14) -0.0002(11) 0.0144(11) -0.0052(11)
    C2 0.0516(13) 0.0483(13) 0.0459(13) -0.0037(11) 0.0193(11) -0.0071(11)
    C3 0.0415(12) 0.0603(15) 0.0579(16) -0.0074(11) 0.0190(11) -0.0044(13)
    C4 0.0447(13) 0.0536(14) 0.0469(14) 0.0019(11) 0.0117(11) -0.0066(11)
    C5 0.0717(16) 0.0674(16) 0.0581(16) -0.0057(14) 0.0280(13) 0.0069(14)
    C6 0.0487(13) 0.0823(19) 0.0663(19) 0.0064(14) 0.0073(13) 0.0103(15)
    N1 0.0407(11) 0.0734(15) 0.0629(15) -0.0037(10) 0.0129(10) 0.0083(10)
    N2 0.0434(10) 0.0530(11) 0.0428(11) 0.0034(9) 0.0107(8) 0.0017(9)
    N3 0.0425(10) 0.0528(12) 0.0467(12) 0.0015(9) 0.0110(9) 0.0027(9)
_geom_special_details
;
All e.s.d.'s (except the e.s.d. in the dihedral angle between two l.s. planes)
are estimated using the full covariance matrix. The cell e.s.d.'s are taken
into account individually in the estimation of e.s.d.'s in distances, angles
and torsion angles; correlations between e.s.d.'s in cell parameters are only
used when they are defined by crystal symmetry. An approximate (isotropic)
treatment of cell e.s.d.'s is used for estimating e.s.d.'s involving l.s.
planes.
;
loop_
    _geom_bond_atom_site_label_1
    _geom_bond_atom_site_label_2
    _geom_bond_site_symmetry_2
    _geom_bond_distance
    _geom_bond_publ_flag
    C1 N1 . 1.325(3) ?
    C1 N3 . 1.331(3) ?
    C1 N2 . 1.356(3) ?
    C2 N2 . 1.356(3) ?
    C2 C3 . 1.359(3) ?
    C2 C5 . 1.486(3) ?
    C3 C4 . 1.395(3) ?
    C3 H3A . 0.9300 ?
    C4 N3 . 1.333(3) ?
    C4 C6 . 1.494(3) ?
    C5 H5A . 0.9600 ?
    C5 H5B . 0.9600 ?
    C5 H5C . 0.9600 ?
    C6 H6A . 0.9600 ?
    C6 H6B . 0.9600 ?
    C6 H6C . 0.9600 ?
    N1 H1A . 0.8600 ?
    N1 H1B . 0.8600 ?
    N2 H2N . 0.8600 ?
loop_
    _geom_angle_atom_site_label_1
    _geom_angle_atom_site_label_2
    _geom_angle_atom_site_label_3
    _geom_angle_site_symmetry_1
    _geom_angle_site_symmetry_3
    _geom_angle
    _geom_angle_publ_flag
    N1 C1 N3 . . 119.3(2) ?
    N1 C1 N2 . . 118.9(2) ?
    N3 C1 N2 . . 121.8(2) ?
    N2 C2 C3 . . 117.2(2) ?
    N2 C2 C5 . . 117.3(2) ?
    C3 C2 C5 . . 125.4(2) ?
    C2 C3 C4 . . 119.0(2) ?
    C2 C3 H3A . . 120.5 ?
    C4 C3 H3A . . 120.5 ?
    N3 C4 C3 . . 122.7(2) ?
    N3 C4 C6 . . 116.7(2) ?
    C3 C4 C6 . . 120.6(2) ?
    C2 C5 H5A . . 109.5 ?
    C2 C5 H5B . . 109.5 ?
    H5A C5 H5B . . 109.5 ?
    C2 C5 H5C . . 109.5 ?
    H5A C5 H5C . . 109.5 ?
    H5B C5 H5C . . 109.5 ?
    C4 C6 H6A . . 109.5 ?
    C4 C6 H6B . . 109.5 ?
    H6A C6 H6B . . 109.5 ?
    C4 C6 H6C . . 109.5 ?
    H6A C6 H6C . . 109.5 ?
    H6B C6 H6C . . 109.5 ?
    C1 N1 H1A . . 120.0 ?
    C1 N1 H1B . . 120.0 ?
    H1A N1 H1B . . 120.0 ?
    C2 N2 C1 . . 121.99(18) ?
    C2 N2 H2N . . 119.0 ?
    C1 N2 H2N . . 119.0 ?
    C1 N3 C4 . . 117.2(2) ?
loop_
    _geom_hbond_atom_site_label_D
    _geom_hbond_atom_site_label_H
    _geom_hbond_atom_site_label_A
    _geom_hbond_site_symmetry_A
    _geom_hbond_distance_DH
    _geom_hbond_distance_HA
    _geom_hbond_distance_DA
    _geom_hbond_angle_DHA
    N1 H1A Cl 6_556 0.86 2.42 3.260(2) 167
    N1 H1B Cl 2_556 0.86 2.57 3.262(2) 138
    N2 H2N Cl 1_555 0.86 2.22 3.042(2) 161
    C5 H5A Cg1 4_556 0.96 3.00 3.446(3) 110
_iucr_refine_instructions_details
;
TITL I in C2/c
CELL 0.71073  16.3718   8.7946  12.0066  90.000 108.133  90.000
ZERR    8.00   0.0044   0.0024   0.0034   0.000   0.005   0.000
LATT  7
SYMM -X, Y, 0.5-Z
SFAC C H N CL
UNIT 48 80 24 8
TEMP 0
acta
omit -3 52
L.S. 8
BOND$H
FMAP 2
PLAN 20
HTAB
WGHT    0.054500
FVAR       0.13940
CL    4    0.060435    0.201863    0.630619    11.00000    0.04694    0.08831 =
         0.05354    0.00163    0.01306    0.00709
C1    1    0.192805    0.036000    0.938398    11.00000    0.04335    0.04886 =
         0.04505   -0.00520    0.01441   -0.00017
C2    1    0.281897    0.183533    0.857833    11.00000    0.05157    0.04828 =
         0.04587   -0.00706    0.01929   -0.00371
C3    1    0.350984    0.127432    0.942858    11.00000    0.04151    0.06031 =
         0.05791   -0.00442    0.01896   -0.00745
AFIX  43
H3A   2    0.406296    0.158408    0.947688    11.00000   -1.20000
AFIX   0
C4    1    0.337755    0.022702    1.022804    11.00000    0.04471    0.05360 =
         0.04686   -0.00655    0.01169    0.00193
C5    1    0.285418    0.295194    0.766592    11.00000    0.07174    0.06739 =
         0.05805    0.00687    0.02801   -0.00574
AFIX 137
H5A   2    0.252249    0.383387    0.771815    11.00000   -1.50000
H5B   2    0.262257    0.249930    0.690484    11.00000   -1.50000
H5C   2    0.344022    0.324420    0.778518    11.00000   -1.50000
AFIX   0
C6    1    0.412113   -0.041352    1.117515    11.00000    0.04867    0.08231 =
         0.06628    0.01034    0.00729    0.00636
AFIX 137
H6A   2    0.399700   -0.039026    1.190550    11.00000   -1.50000
H6B   2    0.462531    0.018265    1.124168    11.00000   -1.50000
H6C   2    0.421900   -0.144467    1.098703    11.00000   -1.50000
AFIX   0
N1    3    0.113912   -0.003701    0.934584    11.00000    0.04067    0.07341 =
         0.06293    0.00833    0.01286   -0.00368
AFIX  93
H1A   2    0.106272   -0.066533    0.985325    11.00000   -1.20000
H1B   2    0.070344    0.033362    0.881366    11.00000   -1.20000
AFIX   0
N2    3    0.203167    0.134901    0.857193    11.00000    0.04338    0.05302 =
         0.04277    0.00168    0.01066    0.00336
AFIX  43
H2N   2    0.158450    0.167768    0.803674    11.00000   -1.20000
AFIX   0
N3    3    0.259650   -0.022288    1.021282    11.00000    0.04250    0.05276 =
         0.04673    0.00267    0.01102    0.00149
HKLF 4
REM  07dc09m in C2/c
REM R1 =  0.0386 for   1008 Fo > 4sig(Fo)  and  0.0661 for all   1620 data
REM     93 parameters refined using      0 restraints
END
;
data_global
_journal_date_recd_electronic     2012-10-13
_journal_date_accepted     2012-11-11
_journal_name_full     'Acta Crystallographica, Section E'
_journal_year     2012
_journal_volume     68
_journal_issue     12
_journal_page_first     o3372
_journal_page_last     o3372
_journal_paper_category     QO
_journal_paper_doi     10.1107/S1600536812046569
_journal_coeditor_code     GW2128
_publ_contact_author_name     'Chun-Wei Yeh'
_publ_contact_author_address
;
Department of Chemistry,
Chung-Yuan Christian University,
Jhongli 32023,
Taiwan
Department of Hospitality Management,
Taoyuan Innovation Institute of Technology,
Jhongli 32091,
Taiwan
;
_publ_contact_author_email     'cwyeh@cycu.org.tw'
_publ_contact_author_fax     ?
_publ_contact_author_phone     ?
_publ_section_title
;
2-Amino-4,6-dimethylpyrimidin-1-ium chloride
;
loop_
    _publ_author_name
    _publ_author_address
    'Hui-Ling Hu'
;
Department of Hospitality Management,
Taoyuan Innovation Institute of Technology,
Jhongli 32091,
Taiwan
;
    'Chun-Wei Yeh'
;
Department of Chemistry,
Chung-Yuan Christian University,
Jhongli 32023,
Taiwan
Department of Hospitality Management,
Taoyuan Innovation Institute of Technology,
Jhongli 32091,
Taiwan
;
