# Supplementary material for: 2-Amino-4,6-dimethyl­pyrimidin-1-ium chloride
Source: Acta Crystallogr Sect E Struct Rep Online. 2012 Nov 17;68(Pt 12):o3372. doi: 10.1107/S1600536812046569 (PMC3588968; doi:10.1107/S1600536812046569)
Supplement: Supplementary file 2 [file e-68-o3372-Isup2.hkl]

# 
# h,k,l, Fc-squared, Fo-squared, sigma(Fo-squared) and status flag 
# 
data_I
_shelx_title ' 07dc09m in C2/c' 
_shelx_refln_list_code          4 
_shelx_F_calc_maximum      238.37 
_exptl_crystal_F_000       672.00 
_reflns_d_resolution_high  0.8106 
 
loop_ 
 _symmetry_equiv_pos_as_xyz 
 'x, y, z' 
 '-x, y, -z+1/2' 
 'x+1/2, y+1/2, z' 
 '-x+1/2, y+1/2, -z+1/2' 
 '-x, -y, -z' 
 'x, -y, z-1/2' 
 '-x+1/2, -y+1/2, -z' 
 'x+1/2, -y+1/2, z-1/2' 
 
_cell_length_a    16.3718 
_cell_length_b     8.7946 
_cell_length_c    12.0066 
_cell_angle_alpha  90.000 
_cell_angle_beta  108.133 
_cell_angle_gamma  90.000 
 
_shelx_F_squared_multiplier     1.000 
 
loop_ 
 _refln_index_h 
 _refln_index_k 
 _refln_index_l 
 _refln_F_squared_calc 
 _refln_F_squared_meas 
 _refln_F_squared_sigma 
 _refln_observed_status 
   2   0   0    14341.66    12608.61    164.16 o 
   4   0   0       70.41       75.82      7.64 o 
   6   0   0     7815.37     8114.33    124.54 o 
   8   0   0     4298.66     4594.64     70.99 o 
  10   0   0      341.13      291.21     19.41 o 
  12   0   0      103.16      124.02     16.63 o 
  14   0   0      504.54      484.60     38.24 o 
  16   0   0      154.09      166.22     47.34 o 
  18   0   0      154.00      180.12     51.46 o 
   1   1   0      206.47      248.88      5.63 o 
   3   1   0        0.08        4.55      4.68 o 
   5   1   0      180.78      171.52     10.26 o 
   7   1   0     1232.29     1222.32     23.18 o 
   9   1   0      101.76      100.15     10.30 o 
  11   1   0       15.72       13.43      7.53 o 
  13   1   0     1955.07     2019.85     40.92 o 
  15   1   0      690.46      749.88     40.28 o 
  17   1   0       85.59       86.61     21.47 o 
  19   1   0       26.74       28.43     20.36 o 
   0   2   0     1642.35     1418.72     79.51 o 
   2   2   0     2889.43     3164.19     72.84 o 
   4   2   0     3806.82     3778.89     52.15 o 
   6   2   0      412.75      385.05     13.71 o 
   8   2   0     3969.62     4041.32     49.61 o 
  10   2   0      744.52      708.58     22.02 o 
  12   2   0      574.91      609.67     22.73 o 
  14   2   0     1229.00     1224.25     48.72 o 
  16   2   0       62.09       76.40     20.80 o 
  18   2   0      170.93      172.96     28.69 o 
   1   3   0     3033.76     2908.53     41.08 o 
   3   3   0      640.92      697.98     25.40 o 
   5   3   0      338.40      338.90     11.15 o 
   7   3   0     3325.12     3426.51     36.32 o 
   9   3   0     1880.71     2103.66     30.88 o 
  11   3   0      166.42      159.77     15.86 o 
  13   3   0      366.57      360.09     22.08 o 
  15   3   0       40.68       46.71     15.20 o 
  17   3   0       83.33       74.39     21.73 o 
   0   4   0     4656.51     4370.97    118.36 o 
   2   4   0       56.93       36.08      9.98 o 
   4   4   0        3.89        5.55      6.23 o 
   6   4   0     1511.94     1604.55     79.35 o 
   8   4   0        1.37        7.28      5.13 o 
  10   4   0       45.93       41.22     10.03 o 
  12   4   0      132.57      128.61     15.73 o 
  14   4   0      120.74      105.71     18.90 o 
  16   4   0      114.72       83.95     23.38 o 
   1   5   0     2508.68     2662.66     75.84 o 
   3   5   0      167.06      189.99     12.88 o 
   5   5   0      958.03      999.08     35.99 o 
   7   5   0      226.50      217.52     18.91 o 
   9   5   0      515.93      528.83     27.05 o 
  11   5   0      111.74      104.19     21.75 o 
  13   5   0       54.78       39.46     19.35 o 
  15   5   0      287.89      259.26     43.29 o 
  17   5   0       94.32      130.57     29.40 o 
   0   6   0     3289.57     3658.19    217.43 o 
   2   6   0      345.83      420.41     18.42 o 
   4   6   0        8.27        8.88      7.76 o 
   6   6   0       50.38       47.09     12.85 o 
   8   6   0        0.79       -4.67      9.45 o 
  10   6   0        8.49        7.30     13.41 o 
  12   6   0       18.85        9.84     15.98 o 
  14   6   0        0.91        1.89     16.40 o 
   1   7   0      260.79      296.47     22.70 o 
   3   7   0       26.45       29.35     10.17 o 
   5   7   0        1.22        0.86     10.01 o 
   7   7   0       55.00       59.85     14.67 o 
   9   7   0      448.19      474.63     30.18 o 
  11   7   0       77.21      101.47     28.06 o 
  13   7   0      175.97      160.72     28.93 o 
   0   8   0        3.68       -2.90     14.67 o 
   2   8   0       90.16      105.09     19.30 o 
   4   8   0      102.08      109.17     21.96 o 
   6   8   0      124.38      124.22     23.45 o 
   8   8   0      144.70      140.63     20.88 o 
  10   8   0        2.76       19.02     14.65 o 
  12   8   0        8.90       12.00     16.24 o 
   1   9   0       32.82       32.96     16.64 o 
   3   9   0        1.41       -4.17     14.15 o 
   5   9   0       15.04        7.54     16.06 o 
   7   9   0       74.11       86.93     23.50 o 
   9   9   0       18.76       14.64     15.95 o 
   0  10   0       42.90       49.40     38.60 o 
   2  10   0        9.50        2.70     16.43 o 
   4  10   0        1.81        7.14     14.94 o 
   6  10   0       32.61       48.12     20.45 o 
 -19   1   1       25.89       20.78     21.43 o 
 -17   1   1       83.57      100.27     22.21 o 
 -15   1   1     1485.28     1632.57     55.73 o 
 -13   1   1       16.79       15.49      7.80 o 
 -11   1   1      859.08      797.76     24.02 o 
  -9   1   1     2621.69     2842.13     41.84 o 
  -7   1   1      778.90      681.97     21.13 o 
  -5   1   1    12810.04    13258.62    134.63 o 
  -3   1   1     1439.80     1368.39     26.22 o 
  -1   1   1    10811.12    10859.27    158.86 o 
   1   1   1      168.91      284.01      6.36 o 
   3   1   1    20833.98    21141.88    156.14 o 
   5   1   1     2081.42     2063.61     26.41 o 
   7   1   1      697.94      765.99     19.19 o 
   9   1   1     3089.19     3048.51     48.05 o 
  11   1   1      991.38     1004.91     25.66 o 
  13   1   1      216.30      231.78     21.49 o 
  15   1   1        4.97        2.76     13.09 o 
  17   1   1      277.75      275.25     33.46 o 
 -18   2   1        8.92        9.49     16.10 o 
 -16   2   1       86.87      120.20     22.85 o 
 -14   2   1      169.42      167.37     19.67 o 
 -12   2   1      440.55      455.13     24.27 o 
 -10   2   1        4.19        6.79      6.88 o 
  -8   2   1     5381.69     5713.90     86.61 o 
  -6   2   1       20.70        4.79      7.38 o 
  -4   2   1     1322.25     1224.39     24.21 o 
  -2   2   1     1043.86      968.72     21.08 o 
   0   2   1    12530.93    12731.59    212.12 o 
   2   2   1     1769.57     1814.66     26.47 o 
   4   2   1      855.40      776.33     16.34 o 
   6   2   1      725.74      839.03     19.27 o 
   8   2   1       40.13       28.78      7.49 o 
  10   2   1       53.00       52.49      9.75 o 
  12   2   1     1196.40     1218.64     31.92 o 
  14   2   1      109.62       84.33     20.15 o 
  16   2   1        0.60       -6.83     14.00 o 
  18   2   1        3.30       12.42     15.13 o 
 -17   3   1       23.73       17.67     17.02 o 
 -15   3   1       33.90       30.89     12.49 o 
 -13   3   1      757.51      742.15     28.60 o 
 -11   3   1       96.74      121.23     14.05 o 
  -9   3   1      366.72      347.52     19.07 o 
  -7   3   1     2100.22     2121.65     36.78 o 
  -5   3   1     2160.27     1956.94     69.04 o 
  -3   3   1      201.67      193.89     10.62 o 
  -1   3   1       15.05       11.73      4.47 o 
   1   3   1     4752.09     4681.69     88.27 o 
   3   3   1     3161.63     3325.85     66.06 o 
   5   3   1     3418.50     3813.88     70.35 o 
   7   3   1     1522.98     1770.48     27.59 o 
   9   3   1     1192.04     1236.19     26.01 o 
  11   3   1      175.11      182.21     16.59 o 
  13   3   1       59.05       48.65     14.15 o 
  15   3   1        2.11       -0.78     11.23 o 
  17   3   1       87.06       71.32     22.16 o 
 -18   4   1       30.41       38.80     21.27 o 
 -16   4   1      108.27       89.93     23.38 o 
 -14   4   1      356.46      381.26     29.81 o 
 -12   4   1       62.81       76.09     13.22 o 
 -10   4   1      168.09      156.22     17.38 o 
  -8   4   1       18.11       23.77      9.23 o 
  -6   4   1     3224.54     3548.65    113.75 o 
  -4   4   1      606.62      650.04     26.02 o 
  -2   4   1      116.32      114.72     11.04 o 
   0   4   1      959.83      922.37     19.60 o 
   2   4   1     4029.73     4249.49    109.55 o 
   4   4   1     1395.87     1306.30     28.32 o 
   6   4   1      688.26      787.21     20.67 o 
   8   4   1     1520.72     1583.77     27.11 o 
  10   4   1      954.80     1008.70     30.43 o 
  12   4   1      423.22      448.29     24.26 o 
  14   4   1        0.01        1.51     14.74 o 
  16   4   1       47.97       22.98     18.11 o 
 -17   5   1        3.61       15.95     22.56 o 
 -15   5   1       44.98       23.58     17.80 o 
 -13   5   1       33.96       37.69     17.77 o 
 -11   5   1        0.14        1.42     12.15 o 
  -9   5   1      133.05      140.13     37.57 o 
  -7   5   1      899.24      803.94     35.37 o 
  -5   5   1      227.28      282.16     15.95 o 
  -3   5   1       17.81       17.13      7.52 o 
  -1   5   1      732.44      730.00     17.39 o 
   1   5   1      428.99      433.22     17.03 o 
   3   5   1        0.00       -1.00      6.04 o 
   5   5   1      207.47      210.25     14.73 o 
   7   5   1      189.09      182.03     17.86 o 
   9   5   1        6.99        7.31     10.84 o 
  11   5   1       31.29       14.71     14.65 o 
  13   5   1        2.66       11.69     15.11 o 
  15   5   1       37.70       45.11     20.73 o 
 -16   6   1      111.63      155.94     38.93 o 
 -14   6   1       95.70       86.49     23.16 o 
 -12   6   1      217.50      209.72     29.28 o 
 -10   6   1       28.92       23.65     14.24 o 
  -8   6   1      306.56      320.85     24.83 o 
  -6   6   1     1361.83     1268.30     46.21 o 
  -4   6   1      331.60      314.13     19.94 o 
  -2   6   1      407.69      385.23     21.29 o 
   0   6   1      234.38      199.70     15.22 o 
   2   6   1     1028.02     1092.21     34.59 o 
   4   6   1      221.02      262.99     17.01 o 
   6   6   1       38.17       32.96     12.06 o 
   8   6   1      106.59      125.52     17.82 o 
  10   6   1      264.68      279.08     24.58 o 
  12   6   1       12.18        0.00     13.66 o 
  14   6   1       42.79       61.46     27.11 o 
 -15   7   1       30.81       31.17     20.31 o 
 -13   7   1        0.84        8.43     16.23 o 
 -11   7   1       51.46       39.58     17.36 o 
  -9   7   1      546.08      531.42     30.78 o 
  -7   7   1      280.83      306.21     34.09 o 
  -5   7   1      351.35      341.66     24.42 o 
  -3   7   1       15.06       17.89     11.36 o 
  -1   7   1       18.34       15.09     10.78 o 
   1   7   1       17.77        8.53     10.00 o 
   3   7   1      291.82      315.59     19.72 o 
   5   7   1      106.07      113.88     17.36 o 
   7   7   1       33.52       30.20     13.01 o 
   9   7   1       32.73       40.02     14.16 o 
  11   7   1       75.23       79.33     21.32 o 
  13   7   1       15.51       17.50     17.88 o 
 -12   8   1       11.33        7.48     16.08 o 
 -10   8   1       44.91       35.29     15.23 o 
  -8   8   1       73.10       46.54     15.92 o 
  -6   8   1      199.75      248.54     30.58 o 
  -4   8   1       75.50       65.79     18.49 o 
  -2   8   1       42.64       41.24     14.96 o 
   0   8   1       27.14       13.50     11.14 o 
   2   8   1      322.42      381.18     26.66 o 
   4   8   1        1.15       -0.18     12.53 o 
   6   8   1       83.06       88.10     21.96 o 
   8   8   1      107.19       98.46     19.05 o 
  10   8   1       84.47      102.98     22.91 o 
  12   8   1        0.78       -1.51     15.23 o 
 -11   9   1        2.00       14.14     18.19 o 
  -9   9   1       13.24        4.96     16.13 o 
  -7   9   1      127.55      128.03     25.24 o 
  -5   9   1       25.41       28.46     17.77 o 
  -3   9   1        1.66       16.00     17.25 o 
  -1   9   1        2.46        3.82     14.10 o 
   1   9   1      115.56      103.43     23.18 o 
   3   9   1      277.68      269.83     32.18 o 
   5   9   1      340.30      336.00     35.48 o 
   7   9   1      287.19      284.89     33.76 o 
   9   9   1      169.84      156.06     28.55 o 
  -6  10   1       75.67       55.80     21.80 o 
  -4  10   1       14.07       26.32     22.32 o 
  -2  10   1        1.51       -7.27     15.32 o 
   0  10   1        3.81        7.68     20.73 o 
   2  10   1        2.52       14.09     16.90 o 
   4  10   1        1.13       13.38     17.68 o 
   6  10   1       59.61       63.59     20.57 o 
 -18   0   2       21.89       32.94     30.36 o 
 -16   0   2        4.39       10.29     22.64 o 
 -14   0   2     1114.14     1157.42     41.38 o 
 -12   0   2     2521.03     2587.97     64.70 o 
 -10   0   2     1448.47     1559.14     46.37 o 
  -8   0   2     5692.48     5987.42    168.79 o 
  -6   0   2     5022.11     4849.23     84.91 o 
  -4   0   2      549.31      636.58     28.82 o 
  -2   0   2     1650.96     1363.22     36.54 o 
   0   0   2    10658.89    10734.89    110.64 o 
   2   0   2       65.68      133.21      7.28 o 
   4   0   2    17042.74    16643.31    291.79 o 
   6   0   2     1324.80     1289.27     23.84 o 
   8   0   2      106.43       86.07     10.19 o 
  10   0   2        0.40       -1.97      8.35 o 
  12   0   2     5626.28     6096.10    117.99 o 
  14   0   2        0.25        7.40     15.96 o 
  16   0   2       56.70       50.95     31.91 o 
  18   0   2       66.85       60.21     35.51 o 
 -19   1   2        4.57        4.72     18.64 o 
 -17   1   2        1.46        9.71     14.22 o 
 -15   1   2      164.12      154.05     17.16 o 
 -13   1   2      607.43      635.63     23.29 o 
 -11   1   2      638.86      620.87     26.28 o 
  -9   1   2      757.25      832.23     26.50 o 
  -7   1   2      201.84      237.82     14.36 o 
  -5   1   2      756.22      765.70     20.73 o 
  -3   1   2     8422.73     8675.55     69.11 o 
  -1   1   2     3150.12     2813.34     38.20 o 
   1   1   2     1545.46     1323.10     19.60 o 
   3   1   2      661.53      634.53     11.22 o 
   5   1   2     6344.00     6999.56    107.48 o 
   7   1   2        3.61        4.65      5.61 o 
   9   1   2      178.18      183.28     10.53 o 
  11   1   2     2223.71     2301.73     49.90 o 
  13   1   2      967.39      877.64     35.09 o 
  15   1   2       65.33       62.81     19.19 o 
  17   1   2        5.11        9.24     14.70 o 
 -18   2   2       13.09        8.13     14.80 o 
 -16   2   2       63.70       73.78     16.81 o 
 -14   2   2       84.63       85.70     16.37 o 
 -12   2   2      642.82      664.97     62.25 o 
 -10   2   2      267.97      229.43     16.25 o 
  -8   2   2     1502.48     1706.47     91.94 o 
  -6   2   2     4183.00     4307.92     57.71 o 
  -4   2   2     3017.65     2919.65     46.75 o 
  -2   2   2    56821.11    50165.50   2062.04 o 
   0   2   2    26197.07    26736.55    484.22 o 
   2   2   2     2696.88     2651.24     40.09 o 
   4   2   2     5007.22     5014.43     66.15 o 
   6   2   2     1066.51     1063.93     33.68 o 
   8   2   2      228.14      234.06     14.21 o 
  10   2   2      366.89      353.16     17.67 o 
  12   2   2      284.08      282.34     22.39 o 
  14   2   2      305.84      260.73     30.09 o 
  16   2   2        4.99        5.16     15.20 o 
 -19   3   2       51.99       73.99     22.76 o 
 -17   3   2       98.79       57.85     20.36 o 
 -15   3   2     1731.45     1843.60     48.45 o 
 -13   3   2        0.17        2.24      9.10 o 
 -11   3   2      366.77      370.21     21.51 o 
  -9   3   2      231.58      190.10     19.92 o 
  -7   3   2      421.81      363.89     27.46 o 
  -5   3   2     1804.78     1611.53     38.81 o 
  -3   3   2    12197.77    12361.82    245.79 o 
  -1   3   2     3646.92     3795.58    109.33 o 
   1   3   2       29.62       13.83      5.78 o 
   3   3   2     2739.84     2807.25     41.27 o 
   5   3   2      522.19      417.81     12.87 o 
   7   3   2       55.60       53.12      7.33 o 
   9   3   2       53.61       36.77      8.47 o 
  11   3   2      127.45      137.27     15.58 o 
  13   3   2      758.86      787.44     36.25 o 
  15   3   2      158.52      150.76     23.01 o 
  17   3   2        0.36       -6.60     11.01 o 
 -18   4   2       14.40        0.68     16.51 o 
 -16   4   2      134.92      106.95     20.91 o 
 -14   4   2      663.03      700.12     35.43 o 
 -12   4   2        7.39        4.29     10.19 o 
 -10   4   2       51.13       40.33     12.07 o 
  -8   4   2        0.97       -2.04      7.42 o 
  -6   4   2      946.56      989.61     22.79 o 
  -4   4   2      163.55      166.02     15.10 o 
  -2   4   2     2277.76     2324.68     79.12 o 
   0   4   2     1672.81     1823.50     48.04 o 
   2   4   2       69.39       55.82      8.32 o 
   4   4   2        0.15       -4.66      5.76 o 
   6   4   2     1531.67     1620.85     49.41 o 
   8   4   2      137.00      149.48     11.03 o 
  10   4   2       95.68       95.18     13.79 o 
  12   4   2      111.00      110.25     18.58 o 
  14   4   2        0.80        4.61     14.74 o 
  16   4   2        0.23        4.82     16.78 o 
 -17   5   2        3.89      -10.66     23.05 o 
 -15   5   2        2.83       -6.41     14.64 o 
 -13   5   2      774.96      828.56     45.14 o 
 -11   5   2      683.28      700.99     47.73 o 
  -9   5   2        1.31        7.66     15.53 o 
  -7   5   2     1341.24     1269.83     45.43 o 
  -5   5   2      302.02      285.06     23.85 o 
  -3   5   2     1336.97     1408.97     41.88 o 
  -1   5   2      277.86      269.02     13.33 o 
   1   5   2      159.63      141.13     11.82 o 
   3   5   2     1028.91     1045.70     32.22 o 
   5   5   2     1997.54     1904.19     62.18 o 
   7   5   2      172.02      183.66     15.04 o 
   9   5   2       83.86       75.02     14.87 o 
  11   5   2      882.34      905.62     43.96 o 
  13   5   2       22.72       17.48     20.73 o 
  15   5   2       67.07       75.14     23.53 o 
 -16   6   2        0.37       -4.08     18.15 o 
 -14   6   2       41.09       34.66     19.81 o 
 -12   6   2       12.49       16.49     16.02 o 
 -10   6   2       14.34        9.78     17.47 o 
  -8   6   2       66.89       67.12     17.84 o 
  -6   6   2      105.08       98.90     19.15 o 
  -4   6   2        3.16        6.23      8.73 o 
  -2   6   2      191.52      181.03     17.19 o 
   0   6   2      378.22      384.33     21.28 o 
   2   6   2       13.92        8.72      7.84 o 
   4   6   2       56.18       67.33     11.81 o 
   6   6   2      174.61      181.68     19.22 o 
   8   6   2       19.30       24.29     11.91 o 
  10   6   2        9.53        8.19     14.21 o 
  12   6   2      125.93      136.60     30.76 o 
  14   6   2       19.91       28.43     26.02 o 
 -15   7   2       25.71       21.84     18.75 o 
 -13   7   2       26.76       27.27     19.17 o 
 -11   7   2       10.32        5.86     14.54 o 
  -9   7   2      257.98      249.16     29.77 o 
  -7   7   2      140.90      152.37     24.33 o 
  -5   7   2      210.35      204.08     26.08 o 
  -3   7   2      198.14      192.88     22.36 o 
  -1   7   2      347.71      346.84     23.68 o 
   1   7   2      352.15      339.43     23.62 o 
   3   7   2      542.93      571.92     24.47 o 
   5   7   2       24.04       32.42     12.51 o 
   7   7   2        0.07        3.98     10.85 o 
   9   7   2        4.38       -5.08     13.04 o 
  11   7   2        1.16       10.55     15.57 o 
  13   7   2      223.73      234.73     59.44 o 
 -12   8   2       31.04       39.09     18.74 o 
 -10   8   2       64.49       81.05     19.12 o 
  -8   8   2      183.44      206.70     24.73 o 
  -6   8   2      301.06      294.45     32.47 o 
  -4   8   2       22.12       17.47     15.91 o 
  -2   8   2      317.80      331.96     25.46 o 
   0   8   2      200.01      172.95     20.72 o 
   2   8   2       30.67       19.90     11.97 o 
   4   8   2        0.07        4.84     13.58 o 
   6   8   2      231.63      217.34     29.10 o 
   8   8   2        7.38        0.36     11.36 o 
  10   8   2        1.74        7.33     16.02 o 
 -11   9   2        1.30        4.66     16.47 o 
  -9   9   2        2.44       -6.11     15.45 o 
  -7   9   2       31.47       26.63     17.41 o 
  -5   9   2        0.02       -4.70     18.74 o 
  -3   9   2        1.12        3.21     15.56 o 
  -1   9   2        1.99        2.15     15.43 o 
   1   9   2       13.57       14.12     14.91 o 
   3   9   2       51.70       35.02     18.29 o 
   5   9   2      113.64       87.93     23.23 o 
   7   9   2        3.18       -1.84     15.27 o 
   9   9   2       12.19       17.08     20.50 o 
  -6  10   2       80.46       88.33     24.67 o 
  -4  10   2        0.51        6.39     17.86 o 
  -2  10   2       68.56       62.21     21.58 o 
   0  10   2        4.91       21.47     25.29 o 
   2  10   2       12.89        4.71     16.41 o 
   4  10   2       14.45        5.67     16.13 o 
   6  10   2       83.25       91.05     24.35 o 
 -19   1   3      161.35      199.91     37.46 o 
 -17   1   3      318.74      330.43     27.82 o 
 -15   1   3       12.42       15.67     11.02 o 
 -13   1   3      335.33      342.53     23.96 o 
 -11   1   3     3666.64     3624.53     80.28 o 
  -9   1   3      379.85      357.90     18.62 o 
  -7   1   3     1925.20     1973.60     35.83 o 
  -5   1   3     3475.85     3220.20     68.11 o 
  -3   1   3    19561.54    19981.76    146.83 o 
  -1   1   3      471.22      535.10     18.93 o 
   1   1   3     4154.83     3936.27     52.27 o 
   3   1   3     7564.89     7826.29     77.52 o 
   5   1   3      219.21      130.13      9.43 o 
   7   1   3     4080.28     3998.33     42.83 o 
   9   1   3      381.21      393.26     16.61 o 
  11   1   3      703.95      664.77     29.94 o 
  13   1   3       41.56       47.08     14.37 o 
  15   1   3      549.05      587.60     39.78 o 
  17   1   3       35.07       27.37     17.19 o 
 -18   2   3      114.66      114.00     24.75 o 
 -16   2   3       94.83       62.24     14.86 o 
 -14   2   3       61.04       39.31     14.63 o 
 -12   2   3      719.45      774.10     43.30 o 
 -10   2   3       82.74       89.12     11.18 o 
  -8   2   3      943.16     1035.62     25.70 o 
  -6   2   3       91.30       88.23      8.33 o 
  -4   2   3     3465.31     3851.69     60.11 o 
  -2   2   3     2181.11     2020.35     30.40 o 
   0   2   3    16017.41    17195.36    243.42 o 
   2   2   3       17.58        9.43      5.10 o 
   4   2   3     1594.29     1629.01     22.02 o 
   6   2   3     1176.16     1123.44     25.48 o 
   8   2   3      545.28      621.16     20.91 o 
  10   2   3        5.60       10.24      9.96 o 
  12   2   3       82.12       70.82     15.31 o 
  14   2   3      306.26      335.78     34.21 o 
  16   2   3       81.77       96.85     23.76 o 
 -19   3   3       54.09       49.18     19.83 o 
 -17   3   3       93.96      125.06     21.35 o 
 -15   3   3       67.52       79.36     16.13 o 
 -13   3   3        2.13        8.33      9.30 o 
 -11   3   3      631.37      627.86     31.86 o 
  -9   3   3      202.46      208.96     20.23 o 
  -7   3   3      140.70      109.60     19.86 o 
  -5   3   3      412.16      395.96     14.62 o 
  -3   3   3      277.86      252.17     14.00 o 
  -1   3   3     2352.92     2525.29     57.14 o 
   1   3   3      744.32      719.28     18.89 o 
   3   3   3        2.99        2.95      5.52 o 
   5   3   3     3933.26     3977.19     63.40 o 
   7   3   3      233.44      212.74     11.50 o 
   9   3   3       19.98       14.56      7.66 o 
  11   3   3        0.59        1.40      9.66 o 
  13   3   3      458.34      504.75     32.98 o 
  15   3   3      112.46      123.22     21.86 o 
 -18   4   3      225.64      267.90     36.30 o 
 -16   4   3        0.31        4.54     13.35 o 
 -14   4   3       57.72       34.19     16.54 o 
 -12   4   3     1177.68     1290.11     44.50 o 
 -10   4   3     1137.69     1094.57     54.22 o 
  -8   4   3      279.25      217.16     35.77 o 
  -6   4   3       40.70       49.05     12.35 o 
  -4   4   3     2878.82     2832.13     46.75 o 
  -2   4   3     2382.47     2016.68     47.79 o 
   0   4   3     1437.84     1292.55     28.20 o 
   2   4   3      628.41      664.14     21.84 o 
   4   4   3      880.59      779.02     22.36 o 
   6   4   3      783.23      763.65     20.49 o 
   8   4   3      248.24      222.53     13.20 o 
  10   4   3        5.73        9.21      8.58 o 
  12   4   3       63.19       46.57     15.17 o 
  14   4   3      209.60      186.18     30.53 o 
  16   4   3       20.93        9.41     18.80 o 
 -17   5   3        5.13       -0.70     17.24 o 
 -15   5   3       93.12       80.63     27.48 o 
 -13   5   3       11.69        1.78     17.79 o 
 -11   5   3       72.04       58.63     22.72 o 
  -9   5   3     1018.01      998.13     53.30 o 
  -7   5   3      345.84      361.11     27.11 o 
  -5   5   3       47.66       54.37      9.79 o 
  -3   5   3      302.54      364.87     18.93 o 
  -1   5   3      754.04      746.48     21.40 o 
   1   5   3      240.59      244.49     15.17 o 
   3   5   3      191.24      212.95     15.31 o 
   5   5   3      259.67      279.22     17.41 o 
   7   5   3       40.31       49.91     10.78 o 
   9   5   3      104.49       99.09     20.45 o 
  11   5   3       52.30       24.14     20.73 o 
  13   5   3       18.80       -3.95     20.19 o 
  15   5   3        5.27       -9.19     14.82 o 
 -16   6   3       93.24      119.22     27.32 o 
 -14   6   3      101.38      132.09     33.91 o 
 -12   6   3      277.43      318.89     42.34 o 
 -10   6   3       19.48       11.04     17.65 o 
  -8   6   3      875.13      822.75     53.16 o 
  -6   6   3       49.33       44.25     15.04 o 
  -4   6   3      369.18      371.34     21.55 o 
  -2   6   3      483.08      520.20     24.74 o 
   0   6   3      776.44      852.96     26.38 o 
   2   6   3      193.98      224.94     16.52 o 
   4   6   3       86.00       68.10     12.45 o 
   6   6   3     2110.81     2359.01     53.48 o 
   8   6   3      106.97      125.91     21.56 o 
  10   6   3        2.74        3.11     14.81 o 
  12   6   3       91.87       76.42     30.20 o 
  14   6   3      125.28      141.74     37.65 o 
 -15   7   3        0.76       10.78     17.42 o 
 -13   7   3       10.43       16.06     17.96 o 
 -11   7   3       22.61       23.24     20.34 o 
  -9   7   3      493.07      489.09     37.31 o 
  -7   7   3      242.46      276.54     30.17 o 
  -5   7   3        3.01        0.03     12.04 o 
  -3   7   3      210.27      203.70     19.94 o 
  -1   7   3       30.41       16.73     11.31 o 
   1   7   3       89.47       71.50     15.03 o 
   3   7   3      510.97      487.15     24.17 o 
   5   7   3       97.18       95.16     16.70 o 
   7   7   3      138.41      142.02     19.75 o 
   9   7   3        2.60       -3.13     13.61 o 
  11   7   3        0.48        6.32     14.54 o 
 -12   8   3       23.44       30.10     17.91 o 
 -10   8   3      216.73      210.23     30.75 o 
  -8   8   3       14.81       11.15     16.23 o 
  -6   8   3        0.75        6.34     15.90 o 
  -4   8   3       22.51       25.13     16.50 o 
  -2   8   3      296.00      313.35     25.95 o 
   0   8   3        2.03       -2.11     10.09 o 
   2   8   3        5.92       -0.75     10.88 o 
   4   8   3       75.01       68.30     18.74 o 
   6   8   3        4.76        1.12     14.50 o 
   8   8   3       13.31       28.48     17.10 o 
  10   8   3        3.56       -1.55     14.33 o 
 -11   9   3       49.80       33.29     22.64 o 
  -9   9   3        5.17        4.35     23.41 o 
  -7   9   3        5.11       -9.60     15.75 o 
  -5   9   3       19.85       11.23     16.96 o 
  -3   9   3       36.45       27.38     17.98 o 
  -1   9   3       24.12       33.08     17.14 o 
   1   9   3       29.44       30.47     16.47 o 
   3   9   3       10.38        4.82     14.70 o 
   5   9   3      298.13      316.16     35.01 o 
   7   9   3        0.29        3.09     19.29 o 
  -6  10   3        0.99        8.95     17.65 o 
  -4  10   3       28.67       24.93     19.55 o 
  -2  10   3       59.64       42.43     20.90 o 
   0  10   3       28.03       62.37     25.59 o 
   2  10   3        2.84       -1.49     14.48 o 
   4  10   3       20.11       15.14     18.16 o 
 -20   0   4       47.05       74.62     36.54 o 
 -18   0   4      417.23      418.47     44.18 o 
 -16   0   4       27.00       47.86     26.76 o 
 -14   0   4      442.69      376.81     31.14 o 
 -12   0   4      220.03      247.14     24.96 o 
 -10   0   4      127.24      178.92     20.22 o 
  -8   0   4    17825.88    17996.64    199.16 o 
  -6   0   4     1796.30     1624.64     57.64 o 
  -4   0   4      136.48      200.70     25.22 o 
  -2   0   4    25502.97    24856.48    219.74 o 
   0   0   4     8325.26     8433.02    133.29 o 
   2   0   4     2140.04     2147.55     51.29 o 
   4   0   4       15.21       14.25     10.63 o 
   6   0   4     3907.12     4233.81    112.70 o 
   8   0   4     1930.07     1906.01     62.75 o 
  10   0   4        3.74       -2.34     13.47 o 
  12   0   4      536.55      444.75     41.04 o 
  14   0   4      572.17      523.48     47.77 o 
  16   0   4      396.78      380.82     68.96 o 
 -19   1   4       11.47       18.44     19.97 o 
 -17   1   4      218.17      191.29     25.23 o 
 -15   1   4       29.73       13.08     12.73 o 
 -13   1   4       10.82        3.11     10.09 o 
 -11   1   4       38.91       30.26     12.46 o 
  -9   1   4     1108.40     1205.31     32.95 o 
  -7   1   4       85.79       76.82     11.27 o 
  -5   1   4       28.42       25.27      5.65 o 
  -3   1   4      619.72      722.39     23.06 o 
  -1   1   4     1821.64     1766.73     47.90 o 
   1   1   4       21.57       19.80      6.01 o 
   3   1   4     2975.53     3405.85     56.96 o 
   5   1   4     2097.43     2324.07     60.37 o 
   7   1   4        1.96        3.54      5.82 o 
   9   1   4      150.45      114.57     16.42 o 
  11   1   4      693.42      717.22     32.05 o 
  13   1   4       48.70       35.45     14.42 o 
  15   1   4       56.73       49.35     19.84 o 
 -18   2   4      143.36      145.96     25.57 o 
 -16   2   4      679.33      675.28     47.49 o 
 -14   2   4       83.71       70.45     22.38 o 
 -12   2   4      179.31      197.75     28.02 o 
 -10   2   4     2877.90     2878.43     48.43 o 
  -8   2   4      579.32      543.08     18.53 o 
  -6   2   4       44.87       40.75      9.24 o 
  -4   2   4     2576.52     2585.05     61.77 o 
  -2   2   4     2474.65     2683.03     44.17 o 
   0   2   4     6543.79     6465.89    134.50 o 
   2   2   4     1720.81     1837.89     25.61 o 
   4   2   4        1.75        4.32      4.41 o 
   6   2   4     1031.77      949.15     24.18 o 
   8   2   4      657.74      602.34     21.32 o 
  10   2   4     1073.65     1097.24     38.09 o 
  12   2   4      164.78      149.65     20.42 o 
  14   2   4       33.30       38.99     18.25 o 
  16   2   4       59.32       77.01     22.40 o 
 -19   3   4       10.29       21.10     16.21 o 
 -17   3   4        2.94       13.44     15.58 o 
 -15   3   4     1266.65     1344.42     52.13 o 
 -13   3   4       61.84       59.36     15.98 o 
 -11   3   4     1144.75     1165.30     41.86 o 
  -9   3   4      240.36      232.43     28.16 o 
  -7   3   4      619.69      661.72     29.21 o 
  -5   3   4      889.66      975.27     29.01 o 
  -3   3   4     1441.38     1550.01     31.85 o 
  -1   3   4     1570.66     1695.28     28.85 o 
   1   3   4     2399.56     2280.48     33.96 o 
   3   3   4     1477.36     1428.62     27.54 o 
   5   3   4     1063.14      991.48     20.25 o 
   7   3   4      945.84      956.61     25.02 o 
   9   3   4     1838.69     1859.73     42.15 o 
  11   3   4      712.80      637.88     28.32 o 
  13   3   4       78.85       58.11     16.99 o 
  15   3   4      109.31       98.25     20.90 o 
 -18   4   4        0.01      -11.01     12.79 o 
 -16   4   4       33.81       31.48     16.92 o 
 -14   4   4        9.03        7.17     13.66 o 
 -12   4   4       12.81       17.77     17.21 o 
 -10   4   4       12.10       16.89     17.26 o 
  -8   4   4      114.00       94.17     30.88 o 
  -6   4   4      380.73      408.72     19.44 o 
  -4   4   4     2388.35     2397.29     55.93 o 
  -2   4   4    11833.72    12449.55    278.19 o 
   0   4   4      365.15      415.98     17.16 o 
   2   4   4        5.89        3.29      6.36 o 
   4   4   4        2.24        1.08      6.97 o 
   6   4   4      124.06       97.76     11.60 o 
   8   4   4       41.30       38.92      9.11 o 
  10   4   4       68.44       78.09     16.27 o 
  12   4   4        9.47       -0.79     13.03 o 
  14   4   4       26.50       14.21     19.09 o 
 -17   5   4      377.62      357.69     48.19 o 
 -15   5   4       21.10       10.57     18.24 o 
 -13   5   4        6.38        9.25     17.23 o 
 -11   5   4       85.61       83.31     25.29 o 
  -9   5   4     2966.34     3150.06     93.14 o 
  -7   5   4       93.54       72.07     16.58 o 
  -5   5   4      521.57      489.24     21.92 o 
  -3   5   4     1514.33     1420.44     36.07 o 
  -1   5   4      995.83     1010.10     29.50 o 
   1   5   4      775.19      762.58     24.15 o 
   3   5   4       44.22       45.80     10.36 o 
   5   5   4      554.25      571.96     22.60 o 
   7   5   4       30.11       26.39     12.17 o 
   9   5   4      310.67      345.87     31.03 o 
  11   5   4      313.35      313.33     49.40 o 
  13   5   4       55.41       28.82     24.35 o 
 -16   6   4       22.72       -6.72     20.73 o 
 -14   6   4       28.51       32.98     22.85 o 
 -12   6   4      135.41      113.25     29.45 o 
 -10   6   4      132.60      113.29     28.16 o 
  -8   6   4      224.26      173.26     25.21 o 
  -6   6   4       36.65       26.85     14.60 o 
  -4   6   4        0.07        6.32      9.15 o 
  -2   6   4      332.14      331.81     22.34 o 
   0   6   4       45.98       25.20      9.55 o 
   2   6   4       32.50       35.67     10.70 o 
   4   6   4       37.36       24.95     10.19 o 
   6   6   4        3.04        2.56      9.48 o 
   8   6   4       18.41        6.94     12.79 o 
  10   6   4        1.50        2.91     18.55 o 
  12   6   4       83.77       84.22     31.80 o 
 -15   7   4       39.89       37.11     24.59 o 
 -13   7   4        0.05       15.97     22.48 o 
 -11   7   4       17.05       24.83     20.22 o 
  -9   7   4      523.73      595.41     69.99 o 
  -7   7   4       13.71       18.08     15.97 o 
  -5   7   4       62.10       60.82     17.51 o 
  -3   7   4       93.94      103.96     16.47 o 
  -1   7   4       95.92       93.92     16.22 o 
   1   7   4       47.83       54.97     14.40 o 
   3   7   4      676.64      761.16     28.99 o 
   5   7   4      473.68      490.45     28.19 o 
   7   7   4       61.73       61.81     18.62 o 
   9   7   4      102.69      132.46     25.17 o 
  11   7   4        0.19      -27.44     18.29 o 
 -12   8   4        6.23        2.06     27.79 o 
 -10   8   4      105.62      142.11     33.48 o 
  -8   8   4       16.72       26.19     17.03 o 
  -6   8   4        0.12        6.90     16.09 o 
  -4   8   4       24.88       24.52     16.75 o 
  -2   8   4       81.98       62.94     18.32 o 
   0   8   4      164.56      143.40     20.29 o 
   2   8   4        3.30       11.87     12.48 o 
   4   8   4       46.23       53.00     18.81 o 
   6   8   4      162.40      146.57     40.14 o 
   8   8   4       10.17        4.29     15.38 o 
  10   8   4       49.66       64.97     27.23 o 
 -11   9   4        0.10        9.85     21.69 o 
  -9   9   4        1.90       -0.97     16.37 o 
  -7   9   4       68.22       50.51     21.24 o 
  -5   9   4        6.50        1.96     16.92 o 
  -3   9   4       10.88       37.48     19.41 o 
  -1   9   4       41.51       61.24     20.38 o 
   1   9   4       17.09       24.03     15.17 o 
   3   9   4       38.36       30.35     17.25 o 
   5   9   4        0.10       -0.60     14.71 o 
   7   9   4        0.68       -7.42     15.27 o 
  -6  10   4        6.68       12.18     19.39 o 
  -4  10   4        0.00       -0.59     18.06 o 
  -2  10   4       66.19       65.41     22.58 o 
   0  10   4        1.20        2.97     21.14 o 
   2  10   4        7.39       17.33     16.28 o 
 -19   1   5        5.14        6.12     14.08 o 
 -17   1   5       59.31       59.93     21.75 o 
 -15   1   5      840.42      798.05     38.37 o 
 -13   1   5      512.04      481.55     26.38 o 
 -11   1   5        0.16        1.60      8.62 o 
  -9   1   5      760.70      816.87     29.36 o 
  -7   1   5     3370.54     3274.89     53.64 o 
  -5   1   5     1377.81     1221.51     32.68 o 
  -3   1   5     2435.31     2356.91     43.66 o 
  -1   1   5     2966.49     2915.40     47.52 o 
   1   1   5     5961.14     5707.62     81.77 o 
   3   1   5     1422.87     1478.32     29.28 o 
   5   1   5      399.82      415.25     21.92 o 
   7   1   5      329.70      298.24     22.40 o 
   9   1   5     1044.84     1086.68     38.45 o 
  11   1   5      657.17      747.53     34.92 o 
  13   1   5       36.60       28.62     15.72 o 
  15   1   5       89.84       90.77     23.04 o 
 -18   2   5       69.52       72.92     19.31 o 
 -16   2   5       80.53      135.45     28.36 o 
 -14   2   5      369.42      313.20     34.66 o 
 -12   2   5        0.25        6.11     14.50 o 
 -10   2   5       53.06       59.85     10.34 o 
  -8   2   5     1984.39     1854.90     41.14 o 
  -6   2   5     2286.91     2335.18     45.13 o 
  -4   2   5      456.44      576.57     24.30 o 
  -2   2   5      238.60      274.89     18.29 o 
   0   2   5     3173.61     3062.65     56.11 o 
   2   2   5       15.96        8.51      5.44 o 
   4   2   5     1105.84     1055.36     19.09 o 
   6   2   5      115.80      119.87     12.10 o 
   8   2   5      468.86      469.28     26.03 o 
  10   2   5       42.72       33.33     13.33 o 
  12   2   5      510.23      474.48     31.16 o 
  14   2   5        9.75       -8.96     13.57 o 
 -19   3   5        0.33        1.79     17.05 o 
 -17   3   5       26.36       19.60     15.36 o 
 -15   3   5      213.37      199.57     25.63 o 
 -13   3   5      165.46      182.68     23.16 o 
 -11   3   5      103.07       87.23     23.15 o 
  -9   3   5      377.45      331.17     19.55 o 
  -7   3   5     1344.53     1200.06     39.78 o 
  -5   3   5     1050.77     1021.19     31.87 o 
  -3   3   5      232.46      198.81     17.38 o 
  -1   3   5       85.81      109.15     12.68 o 
   1   3   5     1400.12     1287.96     31.25 o 
   3   3   5      173.75      133.93     11.85 o 
   5   3   5       72.95       66.85      8.27 o 
   7   3   5      160.55      146.64     13.54 o 
   9   3   5      267.32      298.32     22.10 o 
  11   3   5        3.32       -1.15     10.31 o 
  13   3   5       63.49       65.96     18.51 o 
  15   3   5        0.06       -2.01     12.12 o 
 -18   4   5       77.09       74.26     26.52 o 
 -16   4   5      106.75       97.78     38.60 o 
 -14   4   5      428.66      441.03     63.30 o 
 -12   4   5       47.43       33.13     20.19 o 
 -10   4   5       76.79       63.92     21.69 o 
  -8   4   5      966.53      873.09     47.65 o 
  -6   4   5     2005.12     2281.51     47.47 o 
  -4   4   5      318.52      257.09     17.43 o 
  -2   4   5     2390.33     2506.98     71.46 o 
   0   4   5     3834.73     4179.39     51.53 o 
   2   4   5      452.88      473.83     19.60 o 
   4   4   5     1438.87     1512.69     32.77 o 
   6   4   5        2.54       -1.27      8.93 o 
   8   4   5      551.83      558.73     25.87 o 
  10   4   5      291.18      332.27     36.54 o 
  12   4   5      316.88      309.84     29.42 o 
  14   4   5       22.29        3.82     17.26 o 
 -17   5   5      130.60      109.61     44.26 o 
 -15   5   5      131.39      121.45     45.29 o 
 -13   5   5       40.22       14.52     18.67 o 
 -11   5   5       63.25       51.20     22.20 o 
  -9   5   5      213.13      214.90     32.74 o 
  -7   5   5       25.53       22.39     17.42 o 
  -5   5   5        7.21       16.80      9.57 o 
  -3   5   5      118.25       97.27     14.29 o 
  -1   5   5      205.02      192.68     18.00 o 
   1   5   5       93.29       70.79     11.79 o 
   3   5   5      959.16      995.28     29.32 o 
   5   5   5      278.11      287.11     19.17 o 
   7   5   5        0.77        2.12      9.95 o 
   9   5   5        0.39        0.21     17.09 o 
  11   5   5       37.84       47.16     26.01 o 
  13   5   5       11.72       13.17     25.08 o 
 -16   6   5        1.27        9.34     19.45 o 
 -14   6   5      481.47      420.48     49.65 o 
 -12   6   5      181.16      159.18     32.36 o 
 -10   6   5      684.31      648.12     49.47 o 
  -8   6   5        1.17        2.15     15.80 o 
  -6   6   5      716.82      694.86     38.92 o 
  -4   6   5      521.10      498.21     25.95 o 
  -2   6   5      321.07      333.29     23.12 o 
   0   6   5      551.72      535.97     23.39 o 
   2   6   5      408.45      384.12     21.80 o 
   4   6   5        0.26        3.63      9.37 o 
   6   6   5        8.06       12.64     11.55 o 
   8   6   5       96.18       68.83     18.85 o 
  10   6   5      139.17      119.78     32.33 o 
  12   6   5       20.36       27.26     24.37 o 
 -15   7   5        9.58       19.87     21.59 o 
 -13   7   5        8.20        9.58     27.27 o 
 -11   7   5        3.19        2.57     17.94 o 
  -9   7   5        5.18        9.91     17.46 o 
  -7   7   5       42.62       34.11     16.83 o 
  -5   7   5       76.41       65.97     18.91 o 
  -3   7   5       20.68        5.73     10.58 o 
  -1   7   5        9.52        8.45     11.12 o 
   1   7   5        0.20        6.35     11.05 o 
   3   7   5      913.33      980.67     33.03 o 
   5   7   5      147.03      121.48     22.32 o 
   7   7   5       16.38        7.68     14.10 o 
   9   7   5       29.40       17.46     20.50 o 
  11   7   5       52.81       36.69     24.36 o 
 -12   8   5        0.07        0.96     17.93 o 
 -10   8   5       26.75       22.89     21.48 o 
  -8   8   5       48.92       58.25     21.57 o 
  -6   8   5       98.91      103.01     24.26 o 
  -4   8   5       18.23       14.72     14.54 o 
  -2   8   5       78.78       78.13     20.82 o 
   0   8   5       84.27       76.67     17.43 o 
   2   8   5       40.29       42.57     15.40 o 
   4   8   5       42.94       49.15     17.83 o 
   6   8   5        2.61        0.73     15.75 o 
   8   8   5        9.61       12.96     16.80 o 
  -9   9   5       80.77       65.82     23.21 o 
  -7   9   5        5.82       11.36     18.13 o 
  -5   9   5      141.04      130.99     27.87 o 
  -3   9   5       40.71       44.87     19.14 o 
  -1   9   5        0.28        5.62     14.31 o 
   1   9   5       88.42       79.47     18.80 o 
   3   9   5        1.17        7.79     15.58 o 
   5   9   5       13.78       20.45     18.79 o 
  -4  10   5       24.84       14.03     18.73 o 
  -2  10   5       31.36       19.29     17.37 o 
   0  10   5        7.01       -0.24     16.75 o 
 -20   0   6      200.55      240.33     53.52 o 
 -18   0   6      225.50      200.19     50.95 o 
 -16   0   6      624.55      600.56     64.33 o 
 -14   0   6      684.49      753.38     42.86 o 
 -12   0   6     1623.50     1677.43     58.66 o 
 -10   0   6       54.82       37.57     19.56 o 
  -8   0   6      272.72      272.75     33.96 o 
  -6   0   6     2788.91     2955.96     92.12 o 
  -4   0   6       30.00       19.04     15.95 o 
  -2   0   6     3158.70     3077.92     96.23 o 
   0   0   6      106.57      103.95     27.27 o 
   2   0   6      556.15      471.96     31.76 o 
   4   0   6     3632.73     3789.28    167.06 o 
   6   0   6      471.88      461.82     36.02 o 
   8   0   6        1.47        6.12     16.00 o 
  10   0   6      499.88      523.48     43.82 o 
  12   0   6      216.44      230.03     37.23 o 
  14   0   6       81.37       93.46     29.81 o 
 -19   1   6        6.73       12.30     17.94 o 
 -17   1   6      202.10      184.58     36.28 o 
 -15   1   6      237.53      239.58     26.17 o 
 -13   1   6      130.49      136.74     18.76 o 
 -11   1   6        1.49       -4.62      9.69 o 
  -9   1   6        0.31        1.16      8.99 o 
  -7   1   6        3.53       -7.05      8.25 o 
  -5   1   6       14.26        7.79      8.92 o 
  -3   1   6     2079.84     2080.23     44.81 o 
  -1   1   6       19.89       24.68      9.92 o 
   1   1   6      194.47      238.36     13.78 o 
   3   1   6     5471.16     5900.28    109.37 o 
   5   1   6       44.65       32.28     11.16 o 
   7   1   6        0.02        1.69      9.51 o 
   9   1   6      307.05      281.92     25.17 o 
  11   1   6        2.66       -1.59     11.44 o 
  13   1   6        4.13        3.71     13.86 o 
 -18   2   6        4.91        0.98     12.40 o 
 -16   2   6       12.86       11.20     13.24 o 
 -14   2   6      171.27      193.23     22.78 o 
 -12   2   6      219.76      214.91     21.36 o 
 -10   2   6     1768.41     1905.57     50.73 o 
  -8   2   6      162.75      152.34     17.15 o 
  -6   2   6     1356.91     1261.16     44.07 o 
  -4   2   6     9161.09     9501.26    124.72 o 
  -2   2   6      158.22      205.46     18.61 o 
   0   2   6       98.05      131.42     16.15 o 
   2   2   6      776.02      733.16     22.04 o 
   4   2   6     1910.95     1919.80     29.93 o 
   6   2   6      249.20      234.83     18.75 o 
   8   2   6      102.33       93.26     17.13 o 
  10   2   6       26.23       34.07     14.17 o 
  12   2   6      621.12      625.85     35.90 o 
  14   2   6       33.82       30.44     19.20 o 
 -19   3   6       16.08       16.76     19.10 o 
 -17   3   6       25.11       28.84     21.02 o 
 -15   3   6      134.40      152.30     23.60 o 
 -13   3   6        0.55        6.12     14.01 o 
 -11   3   6     3441.42     3489.56     94.77 o 
  -9   3   6     1231.39     1306.88     38.24 o 
  -7   3   6      148.32      154.36     17.42 o 
  -5   3   6      656.34      564.36     26.65 o 
  -3   3   6     3694.03     3682.71     86.70 o 
  -1   3   6      956.78      882.25     32.75 o 
   1   3   6      410.16      403.42     18.04 o 
   3   3   6      130.23      143.15     13.02 o 
   5   3   6      251.55      279.85     18.08 o 
   7   3   6      205.86      189.56     19.04 o 
   9   3   6      115.20       92.38     15.47 o 
  11   3   6      969.05      997.14     38.18 o 
  13   3   6       44.03       72.22     19.13 o 
 -18   4   6        1.12       -7.40     17.42 o 
 -16   4   6        6.44        6.27     17.42 o 
 -14   4   6       46.63       60.52     22.69 o 
 -12   4   6      775.63      681.95     48.66 o 
 -10   4   6      655.69      584.30     43.99 o 
  -8   4   6       24.98       18.17     16.47 o 
  -6   4   6       97.40       99.30     39.37 o 
  -4   4   6      322.25      371.50     24.52 o 
  -2   4   6     1303.43     1277.00     35.59 o 
   0   4   6        4.17       -1.41      7.98 o 
   2   4   6     1176.92     1182.94     30.59 o 
   4   4   6       67.95       51.86     10.91 o 
   6   4   6       49.95       41.70     13.38 o 
   8   4   6       36.05       40.19     16.76 o 
  10   4   6      326.24      288.49     28.29 o 
  12   4   6       21.65        8.52     14.65 o 
 -17   5   6       24.83        6.21     20.34 o 
 -15   5   6      404.73      439.70     48.76 o 
 -13   5   6      175.02      160.02     32.87 o 
 -11   5   6      103.01       77.30     29.33 o 
  -9   5   6        0.14        6.41     16.55 o 
  -7   5   6       55.27       61.32     22.05 o 
  -5   5   6     1339.34     1478.50     45.47 o 
  -3   5   6      240.79      252.89     20.81 o 
  -1   5   6       30.94       31.14     11.83 o 
   1   5   6      106.48       92.72     13.41 o 
   3   5   6     3187.62     3313.14     53.13 o 
   5   5   6       79.96      103.86     17.40 o 
   7   5   6      120.78      123.86     22.70 o 
   9   5   6      499.02      463.80     50.88 o 
  11   5   6        1.14        6.71     23.45 o 
 -16   6   6       17.37       13.09     19.16 o 
 -14   6   6       14.66        7.68     18.15 o 
 -12   6   6       42.64       51.69     23.45 o 
 -10   6   6       59.17       41.97     21.65 o 
  -8   6   6        7.30        6.86     18.92 o 
  -6   6   6       21.28       14.96     14.71 o 
  -4   6   6      129.92      134.16     17.75 o 
  -2   6   6      422.50      391.85     25.46 o 
   0   6   6       30.53       13.42      9.65 o 
   2   6   6        8.13       -1.88      9.40 o 
   4   6   6       54.58       52.09     14.60 o 
   6   6   6        6.53        2.57     11.99 o 
   8   6   6        3.71        0.74     19.61 o 
  10   6   6        0.11      -22.59     19.13 o 
 -13   7   6       20.26       18.65     21.63 o 
 -11   7   6      123.65      129.92     31.47 o 
  -9   7   6       12.55        7.33     21.99 o 
  -7   7   6       13.15       12.22     14.71 o 
  -5   7   6      756.51      746.38     42.45 o 
  -3   7   6        0.08       -4.35     10.14 o 
  -1   7   6       15.54       18.59     12.18 o 
   1   7   6      110.79       99.87     20.29 o 
   3   7   6       87.41      100.63     16.39 o 
   5   7   6       10.70       25.77     16.21 o 
   7   7   6       56.11       57.63     18.45 o 
   9   7   6       39.24       53.01     26.52 o 
 -12   8   6       36.49       39.03     24.51 o 
 -10   8   6        2.06       22.05     20.44 o 
  -8   8   6        4.71        5.45     27.53 o 
  -6   8   6      147.85      128.52     27.30 o 
  -4   8   6       35.18       45.81     19.29 o 
  -2   8   6        5.84       -6.56     13.63 o 
   0   8   6        0.40        9.13     12.69 o 
   2   8   6       95.90      104.30     19.81 o 
   4   8   6        6.70        1.63     16.32 o 
   6   8   6       63.99       65.79     24.71 o 
  -9   9   6       13.65       13.81     24.59 o 
  -7   9   6        0.20        0.71     18.38 o 
  -5   9   6        2.96        3.62     16.32 o 
  -3   9   6       17.65       16.27     17.19 o 
  -1   9   6        0.86        4.88     15.85 o 
   1   9   6        0.16        2.01     13.28 o 
   3   9   6        7.73       16.73     20.01 o 
 -19   1   7       72.60       54.00     23.44 o 
 -17   1   7      185.33      179.41     33.33 o 
 -15   1   7        5.56      -10.48     13.84 o 
 -13   1   7      131.16      119.59     19.20 o 
 -11   1   7     2279.33     2230.15     54.90 o 
  -9   1   7      531.06      527.15     20.85 o 
  -7   1   7       76.00       68.37     14.36 o 
  -5   1   7      115.92       83.15     15.11 o 
  -3   1   7     4768.22     4952.44     73.87 o 
  -1   1   7      943.71      886.62     32.80 o 
   1   1   7      113.26      141.60     13.68 o 
   3   1   7      967.99      985.47     40.27 o 
   5   1   7      942.39      882.78     34.96 o 
   7   1   7      274.63      291.94     25.62 o 
   9   1   7      215.74      183.71     23.19 o 
  11   1   7      191.39      159.76     23.54 o 
  13   1   7      103.80       95.34     21.06 o 
 -18   2   7      143.65      118.79     22.69 o 
 -16   2   7       13.34        9.38     16.89 o 
 -14   2   7       53.55       32.94     18.92 o 
 -12   2   7      147.00      146.25     28.01 o 
 -10   2   7       92.09      105.99     17.47 o 
  -8   2   7      420.05      407.41     25.81 o 
  -6   2   7      115.67      129.71     17.62 o 
  -4   2   7      415.78      404.07     24.70 o 
  -2   2   7      984.33      949.38     34.58 o 
   0   2   7       13.85       14.69     10.37 o 
   2   2   7      172.38      153.80     13.85 o 
   4   2   7      457.56      434.85     25.31 o 
   6   2   7      551.79      558.20     26.24 o 
   8   2   7      103.13      110.81     16.86 o 
  10   2   7        9.70        7.84     13.59 o 
  12   2   7       62.21       60.44     18.63 o 
 -19   3   7       84.00       70.80     24.67 o 
 -17   3   7       16.81        7.72     18.67 o 
 -15   3   7        0.09      -12.71     16.41 o 
 -13   3   7      249.91      212.64     33.29 o 
 -11   3   7        0.13        4.10     16.12 o 
  -9   3   7      653.08      593.83     29.66 o 
  -7   3   7        5.80       13.07     10.86 o 
  -5   3   7       81.56      100.85     16.74 o 
  -3   3   7      653.34      594.04     29.99 o 
  -1   3   7      313.17      293.52     23.79 o 
   1   3   7      115.58      117.57     16.02 o 
   3   3   7      131.09      110.72     15.23 o 
   5   3   7      445.56      427.41     26.33 o 
   7   3   7      278.12      260.34     22.26 o 
   9   3   7        2.61        3.45     11.36 o 
  11   3   7       66.74       81.01     17.50 o 
  13   3   7       63.97       42.50     18.35 o 
 -18   4   7       35.29       19.70     18.92 o 
 -16   4   7       82.19       63.91     24.20 o 
 -14   4   7       32.45        5.13     18.52 o 
 -12   4   7      999.12     1021.03     59.47 o 
 -10   4   7      106.81       97.05     25.50 o 
  -8   4   7      449.64      408.21     27.19 o 
  -6   4   7      240.26      264.82     24.05 o 
  -4   4   7     1359.89     1269.13     43.22 o 
  -2   4   7      731.79      656.04     33.13 o 
   0   4   7       65.56       58.23     13.17 o 
   2   4   7       72.73       58.07     12.78 o 
   4   4   7      247.89      287.40     22.77 o 
   6   4   7      557.51      545.70     36.31 o 
   8   4   7        0.55        2.28     14.69 o 
  10   4   7       60.26       54.69     18.64 o 
  12   4   7      110.71      107.68     22.63 o 
 -17   5   7      119.75      125.05     31.14 o 
 -15   5   7        0.97        4.48     18.18 o 
 -13   5   7       19.38       20.54     18.79 o 
 -11   5   7       49.01       25.64     20.54 o 
  -9   5   7      182.97      146.14     30.90 o 
  -7   5   7        4.19       -2.61     17.06 o 
  -5   5   7      235.10      241.93     23.86 o 
  -3   5   7       34.97       39.65     12.56 o 
  -1   5   7       74.69       75.37     15.14 o 
   1   5   7      542.26      551.27     25.05 o 
   3   5   7      381.99      360.44     25.90 o 
   5   5   7       98.57       87.52     16.80 o 
   7   5   7        2.83       -3.69     14.91 o 
   9   5   7      197.43      214.18     38.92 o 
  11   5   7       96.69       85.43     34.21 o 
 -16   6   7       28.20       35.37     22.92 o 
 -14   6   7       34.49       24.70     20.01 o 
 -12   6   7       29.68       17.68     20.37 o 
 -10   6   7      279.98      262.11     40.37 o 
  -8   6   7      131.56      109.38     30.11 o 
  -6   6   7      722.59      640.70     49.62 o 
  -4   6   7      483.09      435.13     26.92 o 
  -2   6   7     1820.88     1844.49     50.07 o 
   0   6   7       69.63      100.95     17.29 o 
   2   6   7       82.81       72.58     14.35 o 
   4   6   7       26.04       23.51     12.64 o 
   6   6   7      356.18      379.13     34.96 o 
   8   6   7       40.85       28.68     21.63 o 
  10   6   7        0.45       -0.01     18.94 o 
 -13   7   7        2.15       13.12     20.74 o 
 -11   7   7       31.10       50.07     26.44 o 
  -9   7   7       45.83       35.74     24.92 o 
  -7   7   7        0.20       -3.86     19.41 o 
  -5   7   7       76.01       50.42     19.98 o 
  -3   7   7      128.20      126.07     19.46 o 
  -1   7   7        4.82        8.47     12.62 o 
   1   7   7       39.73       44.06     15.51 o 
   3   7   7       42.08       37.39     15.39 o 
   5   7   7       78.74       64.14     20.29 o 
   7   7   7       33.59       30.88     22.27 o 
 -12   8   7       37.46       57.60     28.67 o 
 -10   8   7        2.69       -5.22     23.47 o 
  -8   8   7       19.89        6.83     25.19 o 
  -6   8   7        1.64       -7.83     16.03 o 
  -4   8   7      150.61      159.37     28.48 o 
  -2   8   7       13.45        7.76     17.25 o 
   0   8   7        1.53        0.19     12.26 o 
   2   8   7        6.46       15.35     15.34 o 
   4   8   7       14.36       -3.50     17.92 o 
   6   8   7       34.32       40.77     22.85 o 
  -7   9   7        9.08       -2.73     25.56 o 
  -5   9   7        1.21        9.67     17.06 o 
  -3   9   7       30.60       34.88     20.36 o 
  -1   9   7       12.17       17.45     18.67 o 
   1   9   7       24.35       18.60     16.26 o 
 -18   0   8      267.85      287.16     60.21 o 
 -16   0   8       71.02       72.56     35.51 o 
 -14   0   8      245.19      257.98     39.88 o 
 -12   0   8       53.54       22.56     17.28 o 
 -10   0   8      838.93      851.18     62.27 o 
  -8   0   8     1964.56     1914.89     88.51 o 
  -6   0   8     3320.88     3493.73    117.33 o 
  -4   0   8     5686.81     6087.91    155.93 o 
  -2   0   8      225.28      205.85     39.11 o 
   0   0   8     2549.43     2363.28     67.16 o 
   2   0   8      243.27      220.40     25.47 o 
   4   0   8       18.50       11.09     17.05 o 
   6   0   8      751.41      821.37     51.37 o 
   8   0   8      688.34      753.02     60.98 o 
  10   0   8       91.56      103.10     33.45 o 
  12   0   8       18.42        5.34     19.39 o 
 -19   1   8       76.69       30.32     21.80 o 
 -17   1   8       13.46        5.06     17.82 o 
 -15   1   8        2.81       -2.08     15.45 o 
 -13   1   8      424.15      412.11     29.72 o 
 -11   1   8     1237.28     1239.96     44.29 o 
  -9   1   8        7.46        6.71     12.05 o 
  -7   1   8       16.28       11.26     11.66 o 
  -5   1   8       12.17        5.95     10.74 o 
  -3   1   8      262.76      321.11     24.73 o 
  -1   1   8        0.81        3.76     10.00 o 
   1   1   8       87.25      100.16     13.54 o 
   3   1   8      239.70      208.78     20.18 o 
   5   1   8        0.50        5.55     11.34 o 
   7   1   8        3.75       -1.75     11.32 o 
   9   1   8      444.58      392.30     32.09 o 
  11   1   8        4.37        6.68     13.94 o 
 -18   2   8      247.01      252.66     40.74 o 
 -16   2   8       99.88       80.31     25.47 o 
 -14   2   8      268.24      220.26     50.43 o 
 -12   2   8     1537.39     1491.59     66.45 o 
 -10   2   8        5.17        2.55     11.79 o 
  -8   2   8      602.85      577.42     35.17 o 
  -6   2   8       16.05       17.77     12.43 o 
  -4   2   8        6.70       15.02     12.71 o 
  -2   2   8      529.98      498.34     28.62 o 
   0   2   8     1664.68     1709.65     75.71 o 
   2   2   8        0.10        2.79     10.06 o 
   4   2   8        2.01       -3.13      9.55 o 
   6   2   8      243.83      242.37     24.59 o 
   8   2   8      479.35      495.68     30.02 o 
  10   2   8        1.00       -5.76     10.65 o 
  12   2   8       18.99       13.90     14.07 o 
 -17   3   8      179.71      215.42     38.55 o 
 -15   3   8       12.16       10.07     17.65 o 
 -13   3   8        8.21       -1.47     15.07 o 
 -11   3   8      110.33      127.11     28.19 o 
  -9   3   8      378.66      403.36     28.23 o 
  -7   3   8      353.58      389.12     27.86 o 
  -5   3   8       33.09       28.77     13.58 o 
  -3   3   8      227.34      233.68     23.62 o 
  -1   3   8      117.19      135.46     19.84 o 
   1   3   8     5081.04     5525.51    100.42 o 
   3   3   8     1097.46     1120.23     47.43 o 
   5   3   8       34.58       38.52     21.76 o 
   7   3   8      317.36      312.49     28.89 o 
   9   3   8       49.51       78.28     17.60 o 
  11   3   8        0.96        4.52     13.17 o 
 -16   4   8        4.59       25.14     20.62 o 
 -14   4   8        0.05       11.93     18.66 o 
 -12   4   8      417.23      392.62     43.85 o 
 -10   4   8      668.32      665.55     52.49 o 
  -8   4   8      123.66      114.83     19.15 o 
  -6   4   8        0.02        5.17     12.56 o 
  -4   4   8       37.61       22.70     13.49 o 
  -2   4   8       46.20       49.67     16.65 o 
   0   4   8       62.55       49.28     15.92 o 
   2   4   8       85.57       72.65     19.02 o 
   4   4   8       37.22       29.46     16.27 o 
   6   4   8       77.64       60.08     18.96 o 
   8   4   8        8.69       -2.07     15.96 o 
  10   4   8      157.05      154.44     37.96 o 
 -15   5   8       11.30       -2.15     17.79 o 
 -13   5   8       68.16       55.07     24.20 o 
 -11   5   8      415.51      444.37     48.21 o 
  -9   5   8      264.26      304.36     40.93 o 
  -7   5   8      261.15      255.08     37.29 o 
  -5   5   8       31.93       26.31     13.16 o 
  -3   5   8      922.98      881.61     41.51 o 
  -1   5   8      252.71      264.02     27.31 o 
   1   5   8        2.37        3.10     10.53 o 
   3   5   8      154.19      145.99     20.40 o 
   5   5   8       35.49       23.09     17.24 o 
   7   5   8      170.58      215.05     30.27 o 
   9   5   8      238.35      257.78     47.09 o 
 -14   6   8        2.17       -1.73     17.42 o 
 -12   6   8        0.24       -4.86     17.65 o 
 -10   6   8       14.28       26.11     21.74 o 
  -8   6   8       60.16       21.93     22.13 o 
  -6   6   8       13.28       15.95     18.92 o 
  -4   6   8      243.31      268.97     28.24 o 
  -2   6   8       43.23       33.28     13.26 o 
   0   6   8       29.59       29.55     13.30 o 
   2   6   8        0.37       -9.45     11.75 o 
   4   6   8       16.61        8.64     13.56 o 
   6   6   8        3.92        5.11     17.63 o 
   8   6   8        6.93        9.67     21.14 o 
 -13   7   8       21.90        6.39     18.74 o 
 -11   7   8        4.19      -23.44     18.42 o 
  -9   7   8       55.64       63.33     27.91 o 
  -7   7   8       21.72       21.65     23.44 o 
  -5   7   8       36.33       15.18     21.29 o 
  -3   7   8       92.78       67.06     17.14 o 
  -1   7   8       41.94       51.98     16.58 o 
   1   7   8      131.45      121.02     23.81 o 
   3   7   8        0.97        3.17     12.98 o 
   5   7   8       35.32       38.61     23.73 o 
 -10   8   8       30.12       34.24     26.57 o 
  -8   8   8       16.29      -18.09     23.95 o 
  -6   8   8        3.88        8.22     26.66 o 
  -4   8   8       48.48       34.42     20.39 o 
  -2   8   8       78.05       55.70     21.40 o 
   0   8   8      112.22      105.48     21.23 o 
   2   8   8        0.02      -10.56     13.32 o 
   4   8   8        0.01       -0.23     14.87 o 
  -5   9   8       29.34        1.82     17.90 o 
  -3   9   8        5.02       -9.90     15.25 o 
  -1   9   8       19.68       40.25     21.00 o 
 -17   1   9       65.38       77.89     27.46 o 
 -15   1   9      387.72      441.61     44.81 o 
 -13   1   9       41.04       43.55     16.55 o 
 -11   1   9      106.27      104.02     20.02 o 
  -9   1   9     1041.19     1004.97     42.08 o 
  -7   1   9      659.78      709.51     36.00 o 
  -5   1   9      491.70      456.63     30.29 o 
  -3   1   9       38.08       36.71     14.90 o 
  -1   1   9      315.62      330.06     26.81 o 
   1   1   9     1246.87     1318.16     36.69 o 
   3   1   9      637.84      617.64     34.98 o 
   5   1   9        2.65        0.92     11.03 o 
   7   1   9       60.70       52.91     17.20 o 
   9   1   9      349.61      377.10     33.94 o 
  11   1   9       74.48       74.66     21.13 o 
 -18   2   9        0.15        2.55     15.79 o 
 -16   2   9       93.38       70.05     25.64 o 
 -14   2   9      466.11      482.66     46.95 o 
 -12   2   9      252.97      226.28     34.58 o 
 -10   2   9       35.10       35.06     15.57 o 
  -8   2   9      310.18      283.52     28.63 o 
  -6   2   9      860.80      861.44     39.03 o 
  -4   2   9       25.90       20.28     13.91 o 
  -2   2   9        4.46       -1.06     11.61 o 
   0   2   9      803.45      808.78     37.12 o 
   2   2   9        3.88       -1.14     18.18 o 
   4   2   9      187.92      161.71     21.09 o 
   6   2   9        5.57        0.10     12.78 o 
   8   2   9       96.65       91.16     20.04 o 
  10   2   9       16.69       17.22     13.38 o 
 -17   3   9      117.41      115.84     31.40 o 
 -15   3   9      115.31      102.82     28.55 o 
 -13   3   9       38.19       39.40     21.65 o 
 -11   3   9       22.80       16.90     18.18 o 
  -9   3   9      344.46      317.59     27.38 o 
  -7   3   9      135.95      124.11     21.19 o 
  -5   3   9      503.83      514.24     33.23 o 
  -3   3   9       46.64       44.79     16.73 o 
  -1   3   9      489.96      498.03     32.03 o 
   1   3   9        0.48        2.60     17.55 o 
   3   3   9      309.56      280.56     30.77 o 
   5   3   9       15.31       19.01     16.95 o 
   7   3   9       25.24       33.28     16.15 o 
   9   3   9       37.67       25.81     16.55 o 
 -16   4   9       60.96       64.39     25.64 o 
 -14   4   9      146.05      132.71     31.35 o 
 -12   4   9        1.15        0.63     19.08 o 
 -10   4   9        2.82       -3.24     19.30 o 
  -8   4   9      754.64      756.81     38.70 o 
  -6   4   9       14.06       22.81     14.83 o 
  -4   4   9      512.42      485.51     33.05 o 
  -2   4   9       45.31       35.08     15.90 o 
   0   4   9      569.86      600.70     35.75 o 
   2   4   9      120.71      121.32     28.87 o 
   4   4   9      351.69      403.62     37.43 o 
   6   4   9       12.11       18.20     16.71 o 
   8   4   9      221.19      234.20     34.36 o 
 -15   5   9        0.79        6.29     20.17 o 
 -13   5   9        2.68       -4.10     18.15 o 
 -11   5   9       19.61        1.27     19.42 o 
  -9   5   9       11.44       18.50     22.38 o 
  -7   5   9       97.69       51.70     22.20 o 
  -5   5   9      183.05      166.37     24.67 o 
  -3   5   9       18.08       14.82     14.91 o 
  -1   5   9        5.82       -7.13     12.79 o 
   1   5   9        7.47       -6.87     17.04 o 
   3   5   9        1.09        9.03     16.02 o 
   5   5   9        0.06        8.83     14.61 o 
   7   5   9        5.99        9.89     18.49 o 
 -14   6   9       52.08       62.33     27.26 o 
 -12   6   9       33.65       49.66     26.56 o 
 -10   6   9       30.87       30.61     25.13 o 
  -8   6   9      170.99      195.12     38.49 o 
  -6   6   9      336.48      351.49     44.52 o 
  -4   6   9        5.16       -0.40     14.12 o 
  -2   6   9       23.20       21.45     17.15 o 
   0   6   9       64.59       59.11     19.67 o 
   2   6   9      280.40      284.44     32.35 o 
   4   6   9        6.66        2.78     16.65 o 
   6   6   9      135.52      128.30     28.76 o 
 -11   7   9        0.11       -1.75     22.12 o 
  -9   7   9       37.33       42.64     27.03 o 
  -7   7   9       36.14       23.34     24.25 o 
  -5   7   9      205.35      190.26     38.16 o 
  -3   7   9       14.54       19.25     22.32 o 
  -1   7   9        0.14       -3.94     14.68 o 
   1   7   9       42.50       33.35     18.08 o 
   3   7   9       17.92       13.93     14.06 o 
   5   7   9        0.00       14.17     21.39 o 
  -8   8   9       49.93       58.07     29.57 o 
  -6   8   9       49.21       30.64     26.90 o 
  -4   8   9      182.54      206.44     40.51 o 
  -2   8   9       54.82       42.85     21.06 o 
   0   8   9        0.20      -10.01     13.43 o 
 -18   0  10        9.92       23.16     28.82 o 
 -16   0  10        8.60       13.89     30.88 o 
 -14   0  10     1811.74     2087.33     81.25 o 
 -12   0  10       63.40       41.12     20.37 o 
 -10   0  10      105.21       98.56     26.13 o 
  -8   0  10       54.49       57.12     32.94 o 
  -6   0  10      624.20      616.51     62.27 o 
  -4   0  10      517.92      512.04     61.75 o 
  -2   0  10      820.92      765.75     70.50 o 
   0   0  10     1281.68     1290.68     54.52 o 
   2   0  10        3.78       22.13     28.30 o 
   4   0  10      501.04      474.99     69.99 o 
   6   0  10      256.25      244.96     58.67 o 
   8   0  10      144.37      138.01     34.49 o 
 -17   1  10        8.80        5.46     18.67 o 
 -15   1  10      113.23      104.57     23.27 o 
 -13   1  10      226.25      188.03     25.81 o 
 -11   1  10      382.18      371.80     31.25 o 
  -9   1  10        0.40       -3.80     13.63 o 
  -7   1  10      122.13      126.83     22.17 o 
  -5   1  10        0.54       -3.09     13.24 o 
  -3   1  10      223.86      229.91     26.19 o 
  -1   1  10      345.48      352.88     29.35 o 
   1   1  10     1076.60     1003.61     58.57 o 
   3   1  10        2.81        6.74     14.51 o 
   5   1  10       41.87       57.73     19.31 o 
   7   1  10       86.48       77.75     19.21 o 
   9   1  10        8.00       -2.01     12.58 o 
 -16   2  10        0.02      -10.88     17.82 o 
 -14   2  10       31.34       29.12     22.01 o 
 -12   2  10      822.88      856.08     65.10 o 
 -10   2  10        8.65        3.28     12.35 o 
  -8   2  10       23.52       18.68     14.81 o 
  -6   2  10     1318.27     1430.60     51.73 o 
  -4   2  10       46.04       42.47     16.44 o 
  -2   2  10      362.46      323.61     35.16 o 
   0   2  10      125.18      104.42     27.02 o 
   2   2  10      306.69      275.95     40.18 o 
   4   2  10      322.00      312.68     31.99 o 
   6   2  10       46.37       47.00     18.02 o 
   8   2  10       11.29       12.05     15.90 o 
 -17   3  10        1.38        0.10     19.90 o 
 -15   3  10       55.06       49.21     24.10 o 
 -13   3  10      252.57      299.17     42.92 o 
 -11   3  10      127.73      150.17     31.35 o 
  -9   3  10       25.27       10.58     14.68 o 
  -7   3  10      445.89      469.36     33.76 o 
  -5   3  10      219.08      223.18     26.76 o 
  -3   3  10       74.30       69.15     19.29 o 
  -1   3  10      146.65      146.55     23.35 o 
   1   3  10      168.10      125.65     29.55 o 
   3   3  10      550.06      563.23     53.15 o 
   5   3  10      111.46      111.92     26.70 o 
   7   3  10       10.78       14.48     17.90 o 
 -16   4  10        0.07      -15.51     18.18 o 
 -14   4  10       67.20       55.83     25.86 o 
 -12   4  10        7.58       27.85     22.69 o 
 -10   4  10        9.92       13.32     20.90 o 
  -8   4  10        4.33        7.60     14.12 o 
  -6   4  10       73.22       46.24     17.62 o 
  -4   4  10       28.83       17.10     15.03 o 
  -2   4  10        0.32        2.18     14.32 o 
   0   4  10        6.45       16.44     19.66 o 
   2   4  10      130.47      144.08     40.40 o 
   4   4  10        5.77        0.98     17.02 o 
   6   4  10        0.53       11.75     18.41 o 
   8   4  10        6.93       -5.97     18.22 o 
 -15   5  10       90.26      122.79     34.75 o 
 -13   5  10       43.41       47.67     35.25 o 
 -11   5  10       62.10       47.34     26.20 o 
  -9   5  10        8.79       -6.44     19.34 o 
  -7   5  10        6.29      -10.11     19.27 o 
  -5   5  10      433.94      489.92     36.70 o 
  -3   5  10      113.74      113.82     24.31 o 
  -1   5  10      107.46       97.16     23.04 o 
   1   5  10      537.92      550.42     53.52 o 
   3   5  10       80.59       88.92     31.58 o 
   5   5  10       34.48       44.07     21.41 o 
 -12   6  10       21.86       35.99     27.26 o 
 -10   6  10        0.24        3.13     21.10 o 
  -8   6  10        3.80       21.79     24.20 o 
  -6   6  10        7.49        4.96     20.87 o 
  -4   6  10       21.36       22.74     17.88 o 
  -2   6  10       23.32       21.61     17.24 o 
   0   6  10       54.73       46.32     23.03 o 
   2   6  10        2.38       22.56     23.37 o 
   4   6  10       17.90        2.53     18.17 o 
 -11   7  10        2.73      -21.12     19.46 o 
  -9   7  10        3.11       -5.38     23.44 o 
  -7   7  10       15.71       25.10     26.38 o 
  -5   7  10      151.18      170.41     38.03 o 
  -3   7  10        1.37       18.28     25.04 o 
  -1   7  10        1.66        2.43     20.65 o 
   1   7  10        7.32      -10.05     21.59 o 
  -4   8  10       46.14       47.72     28.21 o 
 -17   1  11       68.11       48.32     23.42 o 
 -15   1  11      159.96      144.31     26.51 o 
 -13   1  11        7.45       23.16     20.38 o 
 -11   1  11     1074.80     1134.32     50.27 o 
  -9   1  11       54.95       60.20     18.82 o 
  -7   1  11       10.33        5.40     14.73 o 
  -5   1  11      218.86      203.52     26.67 o 
  -3   1  11      960.98     1049.81     53.00 o 
  -1   1  11        0.65       -2.57     16.74 o 
   1   1  11      264.51      240.97     38.89 o 
   3   1  11      481.15      485.69     52.40 o 
   5   1  11      171.76      233.96     43.48 o 
   7   1  11       39.90       46.88     27.54 o 
 -16   2  11        0.39       -7.10     19.77 o 
 -14   2  11        7.10        6.25     21.01 o 
 -12   2  11      172.16      144.31     32.73 o 
 -10   2  11       74.38       59.32     19.29 o 
  -8   2  11       55.99       41.42     17.53 o 
  -6   2  11      128.64      125.64     23.03 o 
  -4   2  11      342.23      363.41     32.94 o 
  -2   2  11      269.03      263.84     29.13 o 
   0   2  11        3.72        5.56     19.86 o 
   2   2  11        5.69       -3.47     18.55 o 
   4   2  11       91.55       93.58     30.20 o 
   6   2  11       84.52      116.50     35.77 o 
 -15   3  11        0.19        2.57     20.01 o 
 -13   3  11       90.43       83.58     31.11 o 
 -11   3  11       57.75       74.95     27.11 o 
  -9   3  11        0.06        0.81     15.64 o 
  -7   3  11       88.13       76.31     20.61 o 
  -5   3  11      114.55       92.99     27.43 o 
  -3   3  11      121.14      136.81     25.21 o 
  -1   3  11      148.39      143.56     32.64 o 
   1   3  11        0.91       -9.87     18.55 o 
   3   3  11       77.05       73.05     27.94 o 
   5   3  11        8.83        0.44     22.55 o 
   7   3  11      165.09      174.48     33.39 o 
 -14   4  11       27.05       27.13     27.11 o 
 -12   4  11      165.53      158.51     36.23 o 
 -10   4  11       97.87       78.86     44.26 o 
  -8   4  11      121.74       87.95     29.78 o 
  -6   4  11      294.08      284.71     31.68 o 
  -4   4  11      125.24      149.77     26.00 o 
  -2   4  11      215.80      239.16     30.12 o 
   0   4  11       20.67        0.06     20.03 o 
   2   4  11       48.11       53.47     24.75 o 
   4   4  11      121.77      124.66     35.21 o 
   6   4  11        8.92       -1.94     18.83 o 
 -13   5  11       19.19       11.29     24.46 o 
 -11   5  11        0.22      -16.82     18.92 o 
  -9   5  11       13.77        6.86     24.46 o 
  -7   5  11       14.81       23.31     24.51 o 
  -5   5  11        0.26        1.90     15.79 o 
  -3   5  11        0.02        7.01     16.03 o 
  -1   5  11       11.06       17.06     21.65 o 
   1   5  11       53.62       57.86     26.96 o 
   3   5  11        3.88       -1.37     18.61 o 
 -10   6  11       69.32       75.13     30.93 o 
  -8   6  11        0.04      -16.89     21.43 o 
  -6   6  11        0.61       12.97     23.98 o 
  -4   6  11       97.79      106.09     24.53 o 
  -2   6  11       37.88       45.46     26.46 o 
   0   6  11       31.81       35.07     23.53 o 
   2   6  11        0.93       -6.15     21.27 o 
  -7   7  11       18.38       -3.09     23.94 o 
  -5   7  11        0.51        1.56     24.51 o 
  -3   7  11       62.30      119.91     56.09 o 
 -16   0  12        7.29       16.47     26.76 o 
 -14   0  12      581.72      660.04     52.58 o 
 -12   0  12      721.80      767.24     55.59 o 
 -10   0  12      145.83      184.20     35.00 o 
  -8   0  12      270.38      352.32     42.02 o 
  -6   0  12       21.79       29.15     19.97 o 
  -4   0  12       15.04       10.39     19.03 o 
  -2   0  12      437.51      465.21     69.99 o 
   0   0  12      523.38      504.32     74.10 o 
   2   0  12        4.17       -9.78     26.76 o 
   4   0  12       24.61       19.04     34.48 o 
   6   0  12      103.94      179.60     60.72 o 
 -15   1  12       25.15       17.65     18.49 o 
 -13   1  12       38.02       29.10     24.22 o 
 -11   1  12       21.34       20.54     17.60 o 
  -9   1  12       25.18       32.51     17.78 o 
  -7   1  12       14.55        8.90     15.34 o 
  -5   1  12       51.60       55.61     20.08 o 
  -3   1  12      132.83      161.39     25.82 o 
  -1   1  12      480.17      473.04     51.01 o 
   1   1  12      477.15      492.61     54.38 o 
   3   1  12        4.89       -8.89     20.13 o 
   5   1  12        2.82       27.63     26.33 o 
 -14   2  12       68.46       55.15     26.80 o 
 -12   2  12        5.07       21.04     21.97 o 
 -10   2  12       41.45       34.55     18.38 o 
  -8   2  12      408.07      416.12     36.92 o 
  -6   2  12        6.06       -0.35     15.35 o 
  -4   2  12        7.39       17.00     16.69 o 
  -2   2  12      285.30      309.35     61.24 o 
   0   2  12       85.13       87.62     33.19 o 
   2   2  12        3.87        1.32     21.51 o 
   4   2  12        1.10      -11.50     19.97 o 
 -15   3  12       26.80       42.16     25.22 o 
 -13   3  12       32.84       -0.21     22.19 o 
 -11   3  12       83.36       62.78     28.19 o 
  -9   3  12       92.81       98.33     22.50 o 
  -7   3  12      119.33      192.55     78.13 o 
  -5   3  12        4.37       13.24     16.95 o 
  -3   3  12      107.99       90.11     29.88 o 
  -1   3  12      374.93      382.72     48.70 o 
   1   3  12       14.30       18.59     22.12 o 
   3   3  12        0.34       -7.08     19.70 o 
 -12   4  12        1.24      -10.21     19.77 o 
 -10   4  12       18.62       22.91     26.15 o 
  -8   4  12       75.22       58.18     27.02 o 
  -6   4  12       37.86       35.48     17.94 o 
  -4   4  12        9.33       -0.25     17.07 o 
  -2   4  12       31.37       24.27     21.11 o 
   0   4  12        5.81       12.44     22.90 o 
   2   4  12        9.55       29.81     24.73 o 
 -11   5  12       31.47       31.66     24.65 o 
  -9   5  12      187.69      237.12     42.20 o 
  -7   5  12        0.20       -8.11     22.38 o 
  -5   5  12        0.64       14.19     18.11 o 
  -3   5  12      104.47      124.78     33.13 o 
  -1   5  12       12.37        5.67     22.63 o 
   1   5  12      113.39      130.78     36.18 o 
  -8   6  12        5.79       -8.38     23.62 o 
  -6   6  12       10.29       11.42     24.40 o 
  -4   6  12        1.47        2.57     40.14 o 
  -2   6  12        0.27        5.71     21.99 o 
 -13   1  13       31.96       23.52     20.02 o 
 -11   1  13       19.34       -0.45     16.63 o 
  -9   1  13       31.61       39.64     19.41 o 
  -7   1  13      343.39      418.06     39.00 o 
  -5   1  13      119.52      120.05     25.30 o 
  -3   1  13       72.38       60.12     27.69 o 
  -1   1  13        4.05       -2.10     18.39 o 
   1   1  13      338.91      404.72     52.31 o 
   3   1  13       17.18        4.09     23.49 o 
 -14   2  13      177.09      191.54     40.31 o 
 -12   2  13       22.55       22.04     24.92 o 
 -10   2  13        3.20        1.73     16.24 o 
  -8   2  13      121.47      113.24     25.64 o 
  -6   2  13       32.62       41.27     19.52 o 
  -4   2  13        2.41        7.68     19.83 o 
  -2   2  13       19.36       19.53     22.32 o 
   0   2  13      287.18      291.64     47.25 o 
   2   2  13        1.19        8.15     19.46 o 
 -13   3  13       98.80       70.36     31.02 o 
 -11   3  13       10.27        9.15     22.92 o 
  -9   3  13      152.97      150.37     27.21 o 
  -7   3  13        0.06       -2.92     15.27 o 
  -5   3  13       88.25       73.64     21.98 o 
  -3   3  13        9.02        3.13     20.72 o 
  -1   3  13       37.07       36.10     23.31 o 
   1   3  13       42.77       39.98     26.15 o 
 -10   4  13       37.01       44.18     26.34 o 
  -8   4  13        9.37        3.78     21.24 o 
  -6   4  13      188.37      216.85     32.79 o 
  -4   4  13        0.49        0.69     18.14 o 
  -2   4  13        0.11        9.18     25.04 o 
   0   4  13       94.06      130.91     35.89 o 
  -7   5  13        3.72      -11.98     22.69 o 
  -5   5  13        1.44       -1.98     22.49 o 
  -3   5  13       10.29       19.10     23.30 o 
 -12   0  14       33.15       41.88     27.46 o 
 -10   0  14      127.55      142.85     35.66 o 
  -8   0  14      363.44      394.82     48.66 o 
  -6   0  14       35.24       59.14     25.71 o 
  -4   0  14       51.47       79.77     42.20 o 
  -2   0  14      100.26      114.24     46.32 o 
   0   0  14      168.17      171.88     55.06 o 
 -11   1  14        6.15        6.33     15.75 o 
  -9   1  14       13.87       12.39     15.50 o 
  -7   1  14       15.21        1.92     14.57 o 
  -5   1  14       17.12       38.66     19.36 o 
  -3   1  14      159.16      202.42     39.74 o 
  -1   1  14      203.26      204.52     39.74 o 
 -10   2  14        1.53       15.49     18.99 o 
  -8   2  14       13.99       12.39     18.34 o 
  -6   2  14       68.23       80.58     24.55 o 
  -4   2  14       76.83       94.71     30.66 o 
  -2   2  14       19.93       29.99     25.22 o 
  -9   3  14       28.20       33.82     25.78 o 
  -7   3  14       39.06       43.15     21.06 o 
  -5   3  14       57.76       44.10     24.69 o 
  -3   3  14        2.30       -0.59     21.32 o 
                                                 
